# Supplementary material for: Development and validation of a set of novel and robust 4-lncRNA-based nomogram predicting prostate cancer survival by bioinformatics analysis
Source: PLoS One. 2021 May 4;16(5):e0249951. doi: 10.1371/journal.pone.0249951 (PMC8096091; doi:10.1371/journal.pone.0249951)
Supplement: S2 Table — (XLSX) [file pone.0249951.s006.xlsx]

## Sheet: Sheet1
gene	HR	z	Pvalue
HOXB-AS3	1.94684	3.85692	0.000114826
YEATS2-AS1	3.1336	2.87366	0.0040574
HNF1A-AS1	1.35434	2.72372	0.00645507
PRRT3-AS1	0.613833	-2.66523	0.00769362
SLC12A5-AS1	1.98907	2.66317	0.00774083
LINC00908	0.586395	-2.64294	0.00821888
FGF14-AS2	0.551247	-2.61246	0.00898933
GAS1RR	0.575846	-2.55286	0.0106841
LINC01679	0.542556	-2.53287	0.0113133
LINC02562	0.73423	-2.33939	0.0193153
LINC00342	2.26946	2.28842	0.022113
LYPLAL1-DT	0.452211	-2.2472	0.0246272
PTOV1-AS2	2.62194	2.23801	0.0252207
LCMT1-AS2	1.48695	2.22499	0.0260819
UBE2R2-AS1	1.75738	2.21638	0.0266657
SNHG20	3.04209	2.19161	0.0284075
LINC00637	2.12548	2.18599	0.0288166
FLJ45513	1.87244	2.18356	0.0289949
UCKL1-AS1	1.78557	2.11779	0.0341931
LINC01018	0.658046	-2.10711	0.0351083
C9orf170	0.53382	-2.10117	0.035626
LINC00514	1.44099	2.09856	0.035856
C3orf35	2.12057	2.09712	0.0359831
LINC01475	1.54665	2.08449	0.0371157
LINC00668	0.803784	-2.07005	0.0384474
VPS9D1-AS1	2.29484	2.06315	0.0390981
LINC00398	0.535754	-2.04321	0.0410314
LINC00900	0.496077	-2.04188	0.0411638
LINC00624	1.96229	2.01872	0.0435162
LINC01694	1.51248	2.0134	0.0440725
JARID2-AS1	0.549494	-2.00975	0.0444571
SNHG12	2.09511	2.00076	0.0454187
LINC01088	0.706618	-1.99579	0.0459568
LINC01558	0.625767	-1.98446	0.0472046
TRHDE-AS1	0.616649	-1.97248	0.0485544
PCAT7	2.22866	1.9617	0.049797
