# Supplementary material for: Development and validation of a set of novel and robust 4-lncRNA-based nomogram predicting prostate cancer survival by bioinformatics analysis
Source: PLoS One. 2021 May 4;16(5):e0249951. doi: 10.1371/journal.pone.0249951 (PMC8096091; doi:10.1371/journal.pone.0249951)
Supplement: S3 Table — *futime: Survival time; *fustat: Survial state(0: Alive, 1: Dead); *riskScore: The value of risk score per patient assessed according to our 4-lncRNA model. (XLSX) [file pone.0249951.s007.xlsx]

## Sheet: S3 Table
id	futime*	fustat*	HOXB-AS3	LINC01679	PRRT3-AS1	YEATS2-AS1	riskScore*	risk
TCGA-J4-A67K	2.75068	0	0.0839391	6.74339	9.15806	2.53032	0.00317497	low
TCGA-G9-6365	3.73425	0	0	6.81264	7.29526	2.64624	0.00843342	low
TCGA-J4-A67M	2.57808	0	1.0032	7.30805	7.32624	3.17409	0.017999	low
TCGA-QU-A6IM	3.41644	0	0.27279	7.02398	9.52528	4.50432	0.0209076	low
TCGA-HC-A6AN	0.134247	0	0.0865293	4.74994	8.90067	3.02689	0.0233992	low
TCGA-G9-6369	3.32877	0	0.119809	3.62982	8.6233	2.29099	0.0257769	low
TCGA-HC-7740	1.96438	0	0	8.12462	6.66108	4.2969	0.0295282	low
TCGA-G9-6348	4.15068	0	0	6.45066	6.86915	3.41894	0.0309413	low
TCGA-G9-6379	4.87123	0	1.92379	6.82419	8.31939	3.57726	0.0378395	low
TCGA-EJ-7325	2.93151	0	1.54701	6.80253	8.56115	3.87444	0.0385929	low
TCGA-EJ-7793	0.312329	0	0.966321	6.36433	6.90878	3.12602	0.038693	low
TCGA-G9-6353	4.22466	0	0	8.04394	7.4628	4.88792	0.039655	low
TCGA-G9-6343	6.71233	0	0.127211	5.50185	8.23519	3.64802	0.0400278	low
TCGA-KK-A6E3	5.63288	0	1.88468	7.01031	7.80469	3.52972	0.0403307	low
TCGA-J4-A67R	2.49315	0	0.0783602	7.0126	6.63355	4.0106	0.0477345	low
TCGA-EJ-7315	2.76164	0	0.590528	5.84125	5.87169	2.90669	0.0597224	low
TCGA-G9-6499	4.2274	0	0	5.54412	8.86506	4.40249	0.0604334	low
TCGA-HC-A6AS	0.120548	0	1.90702	7.11879	7.7092	3.97839	0.0650636	low
TCGA-G9-6351	5.61096	0	0.831611	6.59255	7.2942	4.02231	0.0679402	low
TCGA-CH-5738	0.580822	0	1.25134	7.81542	7.14975	4.49957	0.0681186	low
TCGA-KK-A7B0	3.6411	0	3.65263	6.90297	8.45165	3.39579	0.0681678	low
TCGA-X4-A8KS	2.68219	0	0.307738	7.16544	8.17452	5.03427	0.0684057	low
TCGA-G9-7519	2.32603	0	0	4.26482	7.94786	3.3339	0.0698163	low
TCGA-G9-6329	3.46849	0	0	7.31557	6.35642	4.45707	0.0701954	low
TCGA-EJ-5509	4.01096	0	1.39853	5.93875	7.72317	3.58341	0.0703561	low
TCGA-EJ-7317	2.11233	0	1.5716	5.86631	7.93192	3.5689	0.071603	low
TCGA-HI-7170	6.90959	0	2.64928	7.25531	6.7904	3.39595	0.0737642	low
TCGA-J4-A67Q	2.67123	0	2.02402	5.99922	8.44477	3.69995	0.0740237	low
TCGA-G9-7509	4.41096	0	0.00519107	6.65761	6.84676	4.33558	0.0744821	low
TCGA-EJ-5494	4.04658	0	0	5.90566	6.62392	3.79166	0.0755689	low
TCGA-M7-A722	2.90411	0	0.369276	4.75417	8.28011	3.73702	0.080432	low
TCGA-G9-6498	5.34795	0	0.0195304	7.24138	7.94685	5.2993	0.0838116	low
TCGA-J4-A67O	2.29863	0	4.76367	7.22205	9.0784	3.53923	0.0841693	low
TCGA-EJ-5512	4.74795	0	0.14414	5.76777	7.85409	4.372	0.0905154	low
TCGA-EJ-A65M	0.630137	0	0.0181803	5.93076	7.16742	4.21761	0.0908427	low
TCGA-V1-A9OH	6.58356	0	0.208714	6.26822	7.35265	4.44242	0.0934259	low
TCGA-G9-6367	3.34795	0	1.39556	7.25244	6.25842	4.01831	0.0989349	low
TCGA-EJ-5505	2.52603	0	0	5.49441	7.20787	4.09056	0.102516	low
TCGA-QU-A6IO	10.1808	0	2.05483	7.15256	7.6126	4.31261	0.104006	low
TCGA-EJ-AB27	0.39726	0	0.39267	6.51812	6.87723	4.38678	0.104251	low
TCGA-KK-A6E0	4.06301	0	1.01289	5.10465	8.54869	4.01701	0.105898	low
TCGA-G9-6370	3.16712	0	2.08296	8.72834	5.71971	4.42366	0.108829	low
TCGA-HC-8213	1.6137	0	0.125874	4.41445	8.93049	4.23208	0.10975	low
TCGA-HC-7737	2.9863	0	0	7.23378	6.35494	4.83351	0.111916	low
TCGA-M7-A723	2.09041	0	1.27511	6.29294	7.44214	4.16583	0.113538	low
TCGA-KK-A7B2	3.01096	0	1.77195	7.88595	6.83043	4.61931	0.114353	low
TCGA-EJ-5503	3.81096	0	1.24748	7.70027	5.8955	4.35868	0.118478	low
TCGA-G9-7510	3.24658	0	0	7.19346	6.97722	5.15769	0.119674	low
TCGA-G9-6356	3.92877	0	1.74497	6.61743	6.71863	3.87152	0.122296	low
TCGA-XK-AAK1	2.68219	0	0.480944	5.043	8.89984	4.54495	0.124513	low
TCGA-HC-7817	2.54247	0	2.51634	6.24186	7.26806	3.62157	0.135576	low
TCGA-HC-7820	2.04658	0	0	6.09226	7.76883	4.981	0.13744	low
TCGA-QU-A6IN	11.6822	0	0.17814	4.92129	10.5772	5.50364	0.140853	low
TCGA-KK-A7AW	2.88767	0	1.93769	5.40268	8.97207	4.21447	0.14137	low
TCGA-EJ-A8FU	0.378082	0	0.0858669	8.17825	6.15759	5.50906	0.144557	low
TCGA-CH-5762	3.66849	0	0.864903	6.96777	6.37106	4.51939	0.147843	low
TCGA-EJ-5542	4.14521	0	1.23681	5.72179	7.48233	4.09925	0.148145	low
TCGA-G9-7523	2.34795	0	2.59154	6.47829	6.65539	3.56138	0.153764	low
TCGA-EJ-7125	7.80822	0	1.05644	5.43267	6.05293	3.3955	0.155693	low
TCGA-G9-6347	5.72329	0	0.0146886	5.56246	8.70447	5.20859	0.157454	low
TCGA-2A-A8VL	1.70137	0	0.10068	6.30775	6.60548	4.65388	0.157988	low
TCGA-G9-6336	5.66575	0	1.20134	6.85052	6.83801	4.58589	0.161955	low
TCGA-EJ-7318	2.81918	0	0	5.55646	7.16721	4.53013	0.162352	low
TCGA-HC-A8D0	2.12329	0	0.116481	6.62587	7.34016	5.2092	0.163325	low
TCGA-G9-6494	4.85205	0	0	5.34471	6.79441	4.23519	0.163393	low
TCGA-HC-8256	2.35616	0	0	5.11874	7.98547	4.6647	0.166412	low
TCGA-EJ-5531	3.48767	0	0	6.52235	6.06619	4.63819	0.167724	low
TCGA-G9-6371	3.3589	0	1.42403	4.4476	8.25722	3.71259	0.168769	low
TCGA-G9-6377	2.62466	0	0	5.61081	7.06961	4.55484	0.169009	low
TCGA-J9-A52E	0.884932	0	3.78283	6.46583	8.24447	3.81878	0.171964	low
TCGA-CH-5768	2.00274	0	0	4.8754	8.06448	4.62176	0.179325	low
TCGA-EJ-7792	3.82466	0	0	5.56337	6.13058	4.15186	0.180361	low
TCGA-G9-6373	2.22192	0	1.56806	5.37167	7.42215	3.88649	0.181647	low
TCGA-J4-A67L	2.10959	0	0.986499	6.09048	8.02623	4.88895	0.183247	low
TCGA-EJ-7781	2.93973	0	0	5.66897	7.1563	4.71314	0.185045	low
TCGA-HC-7745	1.97534	0	3.53048	7.4675	7.88971	4.45997	0.186769	low
TCGA-HC-7209	1.20548	0	0	6.12397	7.06363	4.95939	0.187623	low
TCGA-EJ-7115	7.36164	0	1.8346	6.83782	7.12471	4.56029	0.191508	low
TCGA-HC-A6HY	0.367123	0	0.0706023	5.80019	7.1756	4.8281	0.197629	low
TCGA-KK-A7AY	4.80548	0	0.30254	5.02637	8.08997	4.67935	0.199856	low
TCGA-YL-A8SB	4.70959	0	0	6.2536	6.73851	4.97644	0.206666	low
TCGA-EJ-5517	5.17534	0	0	4.79105	7.22549	4.32373	0.209122	low
TCGA-HC-A6AQ	0.290411	0	2.10296	6.09993	8.0893	4.51407	0.210206	low
TCGA-G9-6385	2.27397	0	0	7.00145	5.77373	5.01164	0.212731	low
TCGA-EJ-A8FP	0.819178	0	0.0337652	7.6511	5.70444	5.37402	0.216471	low
TCGA-XJ-A83G	4.00274	0	2.19607	5.84373	8.02026	4.33287	0.222242	low
TCGA-FC-A5OB	1.86301	0	1.18069	3.93698	6.66712	3.03863	0.222727	low
TCGA-ZG-A9LB	1.59726	0	2.84964	5.96233	9.17254	4.62966	0.223711	low
TCGA-EJ-AB20	0.358904	0	1.4173	8.23795	5.63894	5.06711	0.223748	low
TCGA-EJ-7794	3.57808	0	2.19726	6.22545	7.21543	4.20018	0.224117	low
TCGA-EJ-7314	3.15068	0	0.801841	6.52579	6.20515	4.59082	0.225506	low
TCGA-V1-A9ZK	3.78904	0	1.78998	6.07339	7.14207	4.27692	0.226007	low
TCGA-FC-A6HD	2.16164	0	1.64095	5.16035	8.96961	4.6386	0.226228	low
TCGA-HC-7747	2.04932	0	1.56279	6.64536	7.07074	4.72797	0.232935	low
TCGA-MG-AAMC	0.473973	0	0.291859	4.44874	7.98762	4.44501	0.237704	low
TCGA-EJ-5522	5.69589	0	0.985836	5.52227	6.67746	4.16771	0.239888	low
TCGA-HC-A6AP	0.194521	0	2.03052	6.05865	7.4544	4.35792	0.241606	low
TCGA-HC-8262	1.86027	0	0	6.08674	7.82294	5.51989	0.2419	low
TCGA-CH-5792	0.249315	0	0	6.50611	5.52903	4.72021	0.243194	low
TCGA-G9-6361	3.87671	0	3.55116	5.85473	8.70218	4.11497	0.250706	low
TCGA-J9-A52C	0.487671	0	0.192066	7.0819	5.0852	4.8163	0.255003	low
TCGA-J4-A6G3	2.32603	0	0.0304078	7.38389	6.52389	5.75223	0.257976	low
TCGA-J4-A67S	2.28219	0	1.83682	7.01653	8.16313	5.42253	0.258714	low
TCGA-CH-5769	0.169863	0	0.0326382	5.94417	6.64144	4.94365	0.261592	low
TCGA-G9-7522	2.95342	0	1.51005	6.75188	5.32489	4.12533	0.263724	low
TCGA-YL-A8HO	6.31233	0	1.21033	6.20839	7.2912	4.86083	0.267763	low
TCGA-VN-A88M	0.517808	0	0.197025	4.8317	8.66415	5.15102	0.269686	low
TCGA-EJ-A65E	1.14247	0	0	5.53834	6.50719	4.68429	0.271351	low
TCGA-G9-6333	6.75342	0	0	6.04909	7.05716	5.26165	0.275275	low
TCGA-J4-A67N	2.56712	0	1.88597	5.79507	8.0858	4.68795	0.278266	low
TCGA-HC-7752	2.14247	0	2.70348	5.50811	8.47152	4.31356	0.282489	low
TCGA-KK-A59V	9.42466	0	0.0550678	6.84518	5.53815	5.05096	0.285573	low
TCGA-CH-5767	1.25479	0	0	4.89154	7.9568	5.02131	0.289895	low
TCGA-VP-A87E	5.58082	0	1.76282	6.90361	5.34793	4.21536	0.296904	low
TCGA-V1-A9OT	1.30411	0	2.03878	5.41618	8.48133	4.6411	0.30168	low
TCGA-EJ-7791	3.06301	0	2.58754	7.04874	5.45851	3.9813	0.304183	low
TCGA-HC-7749	1.98356	0	1.09719	5.41963	7.99761	4.89206	0.308602	low
TCGA-ZG-A9NI	0.361644	0	4.62919	5.74813	7.30937	3.08521	0.310289	low
TCGA-EJ-7312	3.01096	0	2.4628	5.36729	6.90496	3.71989	0.315075	low
TCGA-G9-6354	5.66027	0	0.177188	5.16025	7.90669	5.15736	0.316704	low
TCGA-FC-A66V	1.43562	0	4.00476	7.79909	7.36892	4.69551	0.323298	low
TCGA-HC-A6AL	0.183562	0	0.999484	5.78067	8.32574	5.35687	0.324912	low
TCGA-ZG-A8QX	1.21096	0	0	3.94206	7.87189	4.52691	0.331086	low
TCGA-EJ-5499	3.87671	0	1.78799	5.39296	7.11372	4.21057	0.334641	low
TCGA-VN-A88I	0.736986	0	0.091624	6.34844	6.59954	5.3678	0.334967	low
TCGA-EJ-A46I	1.83014	0	0.137431	6.40235	6.73627	5.44325	0.335527	low
TCGA-EJ-5516	5.17534	0	1.00174	6.51012	5.21179	4.39463	0.337119	low
TCGA-HI-7169	7.35342	0	1.79478	6.62529	7.03039	4.93937	0.342777	low
TCGA-HC-7233	3.71233	0	1.37735	5.57861	6.76637	4.3914	0.346383	low
TCGA-ZG-A9MC	1.24658	0	0.0475169	7.15836	4.9836	5.16885	0.347709	low
TCGA-HI-7168	9.10411	0	3.07141	6.59307	8.12209	4.84106	0.353913	low
TCGA-XA-A8JR	1.03014	0	0.122159	5.36326	8.06946	5.48671	0.355012	low
TCGA-EJ-5506	3.78356	0	0.671622	6.66802	5.79407	4.9772	0.359763	low
TCGA-VP-A87B	7.45753	0	1.32402	5.28397	8.4681	5.06706	0.363141	low
TCGA-VN-A88R	2.14795	0	1.92014	5.21814	7.08689	4.10664	0.364426	low
TCGA-V1-A9Z9	1.47945	0	0.510825	6.48408	7.3536	5.69462	0.372517	low
TCGA-H9-A6BY	0.306849	0	0.124041	3.77899	9.17123	5.07653	0.372614	low
TCGA-EJ-7321	2.25753	0	1.02858	5.12554	7.59296	4.73829	0.375219	low
TCGA-CH-5737	0.249315	0	0	4.51559	7.47267	4.80576	0.375355	low
TCGA-HC-A8D1	1.56986	0	2.45763	7.43614	5.91651	4.68293	0.375419	low
TCGA-EJ-A8FO	0.772603	0	1.83766	6.42258	6.09189	4.45294	0.378479	low
TCGA-HC-7079	3.24384	0	0.847211	8.05645	4.49419	5.18698	0.380332	low
TCGA-M7-A71Y	1.35068	0	4.1871	7.61565	7.69214	4.79776	0.381657	low
TCGA-HC-7232	3.18082	0	1.30461	6.09908	6.28322	4.61233	0.383452	low
TCGA-ZG-A9LM	1.03562	0	2.58877	5.86244	7.44743	4.39674	0.386088	low
TCGA-KK-A8IG	6.86301	0	2.12145	6.7593	6.62165	4.78768	0.387537	low
TCGA-EJ-A8FS	0.728767	0	0.996117	4.63868	8.1496	4.74973	0.389663	low
TCGA-G9-6342	4.64658	0	0	5.58672	6.82898	5.21459	0.398801	low
TCGA-EJ-5532	5.00822	0	0.677255	5.0164	7.61469	4.9165	0.403291	low
TCGA-J4-8198	1.68219	0	0.625583	5.89207	7.81063	5.5728	0.407336	low
TCGA-EJ-5501	3.73973	0	0	6.20912	7.25147	5.80879	0.408075	low
TCGA-EJ-7784	2.13973	0	0	5.04454	7.6995	5.30955	0.408641	low
TCGA-ZG-A8QZ	0.843836	0	0	6.72672	5.86058	5.49733	0.415473	low
TCGA-J9-A8CN	3.38904	0	1.37755	4.3001	8.48241	4.57909	0.417996	low
TCGA-V1-A8MF	3.96986	0	3.74714	6.6038	8.60814	4.90547	0.420363	low
TCGA-VN-A88L	2.04384	0	0.0541615	5.97548	6.5531	5.35117	0.422958	low
TCGA-EJ-A7NJ	0.539726	0	0.905048	6.87249	6.41057	5.42762	0.425453	low
TCGA-CH-5771	1.08493	0	0.79984	6.90843	5.76276	5.20642	0.428102	low
TCGA-CH-5745	0.249315	0	0.860376	6.28736	6.55171	5.17013	0.430758	low
TCGA-CH-5789	0.832877	0	0.0371957	6.40188	5.82675	5.30703	0.434259	low
TCGA-EJ-7786	3.00274	0	0.802148	5.22352	6.56267	4.59124	0.447234	low
TCGA-KC-A7FE	0.964384	0	2.22825	6.41389	7.17489	4.93528	0.458145	low
TCGA-G9-7525	2.72329	0	1.0718	4.79575	7.89056	4.84976	0.464392	low
TCGA-KK-A8I4	6.18904	0	0	6.76629	6.41726	5.90412	0.476649	low
TCGA-V1-A8WV	1.87945	0	2.43994	6.42476	8.51103	5.49612	0.477951	low
TCGA-HC-7750	1.43014	0	0.184173	5.72589	3.63941	3.93065	0.492318	low
TCGA-EJ-5508	5.38356	0	1.71022	6.36245	6.13151	4.73702	0.492635	low
TCGA-XJ-A9DK	0.753425	0	1.56729	7.16828	6.60761	5.53313	0.502553	low
TCGA-EJ-A46E	1.43562	0	1.22928	8.53443	4.94733	5.75981	0.503364	low
TCGA-ZG-A9ND	1.12329	0	0.297571	5.29001	7.18354	5.28438	0.5122	low
TCGA-KC-A7F3	1.82192	0	1.51366	5.61328	7.30455	4.95774	0.514566	low
TCGA-V1-A9OY	2.92329	0	1.62897	6.57728	7.6762	5.66814	0.519365	low
TCGA-EJ-7785	3.22466	0	0.474296	5.46879	5.81016	4.68934	0.520844	low
TCGA-G9-6378	3.16438	0	1.30751	5.44898	7.05192	4.86117	0.526541	low
TCGA-EJ-5526	5.23014	0	0	6.05848	5.65679	5.22529	0.533033	low
TCGA-HC-7075	1.64658	0	0.717698	3.42733	8.00394	4.37141	0.535717	low
TCGA-EJ-A7NK	1.30411	0	0.109606	6.79392	6.31122	5.92826	0.536881	low
TCGA-J4-A83L	1.9726	0	0	5.31209	7.13578	5.46209	0.537243	low
TCGA-V1-A8ML	1.2274	0	1.78931	6.15678	6.99344	5.05571	0.539719	low
TCGA-CH-5740	0.0849315	0	1.34635	4.97821	6.74457	4.45112	0.547951	low
TCGA-X4-A8KQ	3.78904	0	0.323738	6.47642	7.87446	6.37907	0.551421	low
TCGA-XJ-A83F	3.08767	0	0.198223	4.41816	7.62666	5.09514	0.563965	low
TCGA-EJ-5502	3.20822	0	0.817034	5.74952	5.55479	4.65461	0.566587	low
TCGA-EJ-5504	3.90959	0	2.36433	4.85721	7.55013	4.29743	0.569883	low
TCGA-G9-6366	5.33425	0	0.755235	4.79624	8.55949	5.50116	0.571825	low
TCGA-KK-A7AQ	4.41096	0	1.22664	5.79095	6.97397	5.15513	0.576823	low
TCGA-HC-7748	2.16986	0	0.455695	6.5445	6.1217	5.59231	0.578948	low
TCGA-KK-A6E5	5.67945	0	1.07608	6.18857	6.67177	5.34845	0.589026	low
TCGA-CH-5752	2.58356	0	0	4.47101	7.35087	5.13739	0.590749	low
TCGA-HC-8216	1.86849	0	1.02241	5.67374	5.11747	4.35157	0.594117	low
TCGA-G9-6339	6.98904	0	1.29215	6.08495	7.67306	5.66724	0.603985	low
TCGA-HC-7230	2.74247	0	1.32116	5.03428	7.78827	5.07052	0.605439	low
TCGA-XJ-A9DQ	0.249315	0	2.6773	6.61717	7.89772	5.43466	0.606995	low
TCGA-EJ-7331	2.03288	0	1.17768	5.27981	6.68505	4.7864	0.610355	low
TCGA-2A-AAYO	3.48493	0	1.75224	4.84806	7.97417	4.84703	0.612409	low
TCGA-V1-A9OX	3.10685	0	2.476	6.93694	7.14958	5.39068	0.614167	low
TCGA-J4-A6G1	2.10685	0	1.5498	6.73844	6.12665	5.24268	0.614737	low
TCGA-HC-7081	3.11233	0	2.78435	6.06897	6.46682	4.40404	0.616683	low
TCGA-HC-8261	1.49589	0	2.271	5.22215	8.17417	4.92441	0.616795	low
TCGA-V1-A8WL	5.33699	0	0.149685	6.32019	6.64091	5.91022	0.623387	low
TCGA-HC-7736	3.02192	0	1.63939	6.78695	6.471	5.40212	0.62416	low
TCGA-G9-6363	3.77534	0	0.474325	4.80157	2.05735	2.72261	0.628281	low
TCGA-EJ-7218	6.96438	0	0	4.45238	7.70239	5.34617	0.629252	low
TCGA-EJ-A7NG	1.18356	0	0.863523	6.57089	6.45843	5.64981	0.632898	low
TCGA-EJ-5511	4.04384	0	0.422695	4.27108	7.53362	4.96553	0.636235	low
TCGA-EJ-7788	2.35342	0	0.709664	4.55775	7.58311	5.03086	0.640377	low
TCGA-KK-A6E8	4.84932	0	0.142642	3.68793	8.71839	5.32331	0.657876	low
TCGA-EJ-7327	2.52877	0	1.10961	6.05685	6.13743	5.11617	0.664678	low
TCGA-KK-A8I8	2.64932	0	1.28625	5.28368	7.69278	5.28128	0.665557	low
TCGA-HC-8259	2.53151	0	1.7627	4.84886	7.23307	4.57896	0.667413	low
TCGA-EJ-A46B	1.8	0	3.30455	6.38652	7.1876	4.75406	0.668415	low
TCGA-EJ-5498	4.71233	0	1.80637	6.82506	4.17626	4.35594	0.674101	low
TCGA-EJ-5527	4.87123	0	2.21381	6.636	5.67676	4.7522	0.684158	low
TCGA-ZG-A9LY	1.0137	0	0.957376	5.9429	6.5424	5.33555	0.685776	low
TCGA-KC-A4BL	2.5589	0	2.4651	7.59553	6.14486	5.44616	0.695792	low
TCGA-EJ-7123	7.04658	0	1.6363	4.9965	6.32211	4.38017	0.721733	low
TCGA-QU-A6IP	7.17808	0	1.25136	5.91634	7.21675	5.53858	0.72329	low
TCGA-HC-8266	1.29589	0	1.41518	6.7113	6.67342	5.70032	0.729887	low
TCGA-YL-A8SI	4.42192	0	2.16214	5.00074	7.42387	4.65162	0.731447	low
TCGA-XK-AAJU	4.31781	0	1.1065	7.21782	5.9237	5.8128	0.732284	low
TCGA-CH-5766	0.0849315	0	1.65469	6.27832	6.90191	5.45176	0.749101	low
TCGA-EJ-A8FN	0.90137	0	2.15014	5.26658	7.94863	5.08494	0.750688	low
TCGA-2A-A8VV	1.83836	0	1.11939	5.24576	7.13685	5.20176	0.75903	low
TCGA-FC-A8O0	1.68767	0	1.04836	7.16229	5.92282	5.84532	0.763993	low
TCGA-ZG-A8QW	0.257534	0	1.34337	5.73673	7.43238	5.53556	0.764432	low
TCGA-J4-A83N	2.71781	0	0.111395	6.09846	5.42216	5.41854	0.76513	low
TCGA-EJ-A46D	1.71507	0	1.25412	6.72686	7.28024	6.11363	0.767858	low
TCGA-ZG-A9L6	1.88219	0	2.40598	6.66891	6.03061	4.95653	0.774158	low
TCGA-EJ-5524	5.15616	0	0.825159	6.34838	5.84932	5.43702	0.774937	low
TCGA-CH-5794	2.41644	0	0.662793	5.4668	7.00074	5.51574	0.778886	low
TCGA-EJ-A7NF	0.684932	0	1.17043	5.03261	7.99527	5.47193	0.782355	low
TCGA-CH-5790	2.66849	0	0.142143	4.76183	7.31588	5.49706	0.791211	low
TCGA-KK-A8IB	0.227397	0	2.80715	5.72294	7.48472	4.9056	0.812776	low
TCGA-YL-A8SP	6.48219	0	0.0126628	4.73392	7.79533	5.78821	0.81279	low
TCGA-EJ-A65D	1.07671	0	1.15277	4.59398	8.15204	5.33028	0.820829	low
TCGA-EJ-A6RC	2.39178	0	1.79674	5.78177	7.0057	5.22013	0.826682	low
TCGA-V1-A8MK	1.39178	0	1.55575	6.45618	6.56396	5.54948	0.834064	low
TCGA-ZG-A9L4	3.03562	0	1.40136	7.1244	3.94694	4.82091	0.834084	low
TCGA-CH-5748	0.0849315	0	0.929472	4.22777	7.02359	4.71327	0.838499	low
TCGA-EJ-A65F	1.53425	0	0.960165	5.30421	7.76647	5.70187	0.844378	low
TCGA-FC-7708	2.36712	0	1.27919	6.11657	6.04861	5.27042	0.864328	low
TCGA-VN-A88P	3.45205	0	2.28423	4.92546	7.88271	4.92359	0.875372	low
TCGA-J4-A83M	1.48767	0	1.00481	5.62113	7.44941	5.76127	0.877028	low
TCGA-G9-6364	3.28219	0	1.59893	5.4765	6.71763	5.06136	0.887393	low
TCGA-EJ-5515	5.01918	0	0.959908	5.85319	5.40546	4.99101	0.887761	low
TCGA-XK-AAIR	2.66301	0	1.52435	6.03444	4.73318	4.57027	0.937886	low
TCGA-KK-A7AZ	4.16164	0	0	5.16475	7.78786	6.18442	0.938812	low
TCGA-EJ-5530	5.01918	0	1.04448	4.41996	7.22138	4.97747	0.94693	high
TCGA-2A-A8W3	2.36438	0	1.55082	6.35061	6.54293	5.60238	0.955504	high
TCGA-XK-AAJ3	3.45753	0	1.116	4.61287	8.09745	5.47483	0.957231	high
TCGA-HC-7078	5.43836	0	1.9106	6.16081	7.01218	5.53847	0.96305	high
TCGA-HC-7210	2.37808	0	1.98789	6.32573	5.03641	4.70097	0.975523	high
TCGA-HC-A6HX	0.10411	0	6.25053	8.01825	6.97519	4.59617	0.992391	high
TCGA-EJ-A6RA	0.967123	0	2.44821	6.5067	6.00834	5.05524	0.992986	high
TCGA-ZG-A9LU	1.5863	0	1.76042	7.36767	5.86369	5.84489	0.996981	high
TCGA-EJ-5521	6.24384	0	1.56204	5.71083	7.33688	5.61401	0.997113	high
TCGA-HC-7818	2.56986	0	2.27518	5.22692	7.11527	4.8917	1.0146	high
TCGA-G9-6496	4.72877	0	0.286841	5.32418	3.89995	4.43235	1.02911	high
TCGA-KK-A6DY	11.7671	0	0.808342	6.65927	5.92836	5.93159	1.03093	high
TCGA-HC-A6AO	1.45205	0	0.0899148	3.55354	8.80316	5.72585	1.04083	high
TCGA-V1-A9OF	3.24384	0	2.25343	5.30353	7.40406	5.10898	1.04494	high
TCGA-H9-A6BX	2.57808	0	2.31261	6.61842	5.2744	4.89601	1.04511	high
TCGA-2A-A8VX	3.77534	0	0.119543	3.62914	7.72398	5.26434	1.04668	high
TCGA-CH-5750	1.08493	0	2.61696	6.02425	7.71218	5.51939	1.05026	high
TCGA-CH-5746	2.00274	0	1.65409	5.1147	7.28186	5.23688	1.05833	high
TCGA-CH-5739	1.83836	0	2.46669	5.97078	6.18324	4.86305	1.06195	high
TCGA-2A-AAYU	1.68493	0	0	3.69406	7.42812	5.24151	1.06635	high
TCGA-EJ-8474	2.09863	0	3.15701	5.30679	7.36845	4.68539	1.07286	high
TCGA-KK-A59Y	5.39178	0	0.143877	5.0749	6.80421	5.72959	1.07387	high
TCGA-J4-A83J	1.90685	0	2.28016	5.6234	6.57998	4.95127	1.09325	high
TCGA-ZG-A9L2	3.16164	0	0.916873	5.38017	4.28101	4.41269	1.11392	high
TCGA-KK-A59Z	7.2	0	2.5973	6.13532	7.60676	5.61118	1.12583	high
TCGA-EJ-A65G	1.82466	0	0.138877	3.94313	7.6957	5.52936	1.16327	high
TCGA-CH-5772	1.33151	0	0.348631	3.68721	7.20973	5.0594	1.17668	high
TCGA-KK-A8I6	1.83014	0	0.858547	5.78632	6.49423	5.7644	1.18291	high
TCGA-EJ-7797	2.69315	0	1.74981	6.49863	6.96881	5.99127	1.186	high
TCGA-KK-A6E7	7.56164	0	0.880605	4.59442	5.29782	4.48408	1.19168	high
TCGA-KC-A7F5	0.249315	0	1.11942	2.73654	8.99537	4.96474	1.21297	high
TCGA-V1-A8X3	0.553425	0	1.51245	5.08135	7.11041	5.33814	1.22362	high
TCGA-G9-6384	2.09589	0	1.56406	6.30481	5.21044	5.18738	1.23464	high
TCGA-XQ-A8TB	2.10959	0	1.59906	5.94797	7.22681	5.89976	1.25474	high
TCGA-J9-A52D	0.580822	0	0.069546	2.49447	8.06052	4.93644	1.27697	high
TCGA-M7-A720	1.05205	0	2.14713	7.19708	5.67724	5.70387	1.28771	high
TCGA-EJ-7328	2.30685	0	1.39619	6.58928	4.35442	5.09207	1.29931	high
TCGA-HC-8257	1.98904	0	1.87355	4.60543	6.98867	4.89542	1.32921	high
TCGA-J4-AAU2	2.26027	0	1.78557	5.4933	7.24732	5.60128	1.33636	high
TCGA-CH-5744	0.164384	0	0	6.05931	6.5758	6.49433	1.34101	high
TCGA-YL-A8SO	9.53151	0	1.77461	5.13869	7.92712	5.72219	1.36162	high
TCGA-KK-A8I5	8.48219	0	2.29819	5.71548	7.90755	5.81469	1.36494	high
TCGA-EJ-5510	5.16986	0	1.67925	6.12856	5.4003	5.20758	1.36946	high
TCGA-ZG-A9LN	0.315068	0	2.04867	6.597	4.8129	5.05755	1.39029	high
TCGA-YL-A8SK	3.85753	0	3.20995	7.19155	6.27784	5.54253	1.39661	high
TCGA-VN-A88N	2.09863	0	1.10861	4.78772	6.57151	5.23071	1.4045	high
TCGA-VP-A876	9.13151	0	1.30711	2.97427	7.34997	4.40043	1.41523	high
TCGA-CH-5764	0.0849315	0	0.344781	5.74504	5.80181	5.83324	1.42029	high
TCGA-HC-7744	1.45479	0	1.45071	4.48017	7.57615	5.36025	1.43	high
TCGA-J4-A83K	0.89863	0	1.3085	5.38883	7.69771	6.05536	1.45974	high
TCGA-V1-A8MU	5.13973	0	1.9963	6.70985	6.84106	6.14538	1.48059	high
TCGA-TP-A8TT	1.4411	0	2.13472	6.03604	6.83479	5.6732	1.49095	high
TCGA-KC-A7F6	0.720548	0	1.65679	6.3545	7.33634	6.33498	1.50332	high
TCGA-YL-A8HJ	4.4137	0	2.20747	6.16983	7.08424	5.84414	1.50628	high
TCGA-KC-A7FD	0.739726	0	0	3.78058	7.86148	5.83108	1.54103	high
TCGA-KK-A6E2	13.7644	0	0	4.14225	6.05941	5.22023	1.5438	high
TCGA-CH-5743	1.16438	0	2.96977	8.43269	4.63912	5.74689	1.5444	high
TCGA-YL-A9WX	4.1589	0	2.00363	7.49924	5.47955	6.037	1.55415	high
TCGA-KC-A4BR	3.69589	0	1.63195	6.36116	7.23775	6.34235	1.56528	high
TCGA-EJ-A46H	1.98356	0	3.33013	8.68555	4.5332	5.71003	1.59804	high
TCGA-FC-7961	1.28493	0	2.50552	6.90745	6.13549	5.76587	1.59909	high
TCGA-V1-A9ZR	3.72877	0	2.54789	6.89735	6.68004	6.02128	1.65311	high
TCGA-HC-7742	2.56986	0	2.15878	6.6039	6.01753	5.74119	1.68509	high
TCGA-EJ-5518	5.80274	0	1.77726	5.90863	6.28995	5.63457	1.69797	high
TCGA-J4-8200	3.33699	0	0.0156595	4.68523	4.36328	4.84856	1.70203	high
TCGA-EJ-7783	2.15616	0	1.73156	6.7339	5.14605	5.6407	1.71882	high
TCGA-V1-A9O7	6.84658	0	1.11357	6.7761	6.71813	6.68901	1.71955	high
TCGA-G9-A9S7	1.99452	0	0	4.45283	6.26836	5.62988	1.76884	high
TCGA-J4-AATV	1.51507	0	1.48074	6.21245	5.93782	5.85065	1.79719	high
TCGA-J4-A6M7	1.40274	0	0.849559	3.96831	7.95537	5.72871	1.8108	high
TCGA-KK-A6E4	9.59452	1	0.0694889	3.50124	3.50098	3.76485	1.81638	high
TCGA-EJ-A46F	2.14521	0	0.232035	3.39273	8.1284	5.76513	1.83079	high
TCGA-EJ-A46G	1.83014	0	0.0964724	4.95275	6.08743	5.83575	1.83183	high
TCGA-XK-AAIW	3.33699	0	0.851467	3.3879	6.55288	4.75475	1.86538	high
TCGA-XJ-A83H	3.50685	0	2.08183	6.16649	7.24702	6.19143	1.903	high
TCGA-KC-A7FA	1.63836	0	1.1171	4.54714	7.70335	5.88215	1.9052	high
TCGA-M7-A721	1.09589	0	3.12415	5.76133	7.20302	5.43109	1.91526	high
TCGA-HC-7819	1.48767	0	1.46072	4.70633	7.15988	5.57685	1.93404	high
TCGA-CH-5765	1.91781	0	0.809023	3.9132	5.96828	4.8718	1.96494	high
TCGA-Y6-A8TL	2.71781	0	3.39356	5.05879	8.32955	5.42513	1.97851	high
TCGA-VN-A88O	1.31781	0	1.07031	5.48582	7.37032	6.35952	1.98718	high
TCGA-J9-A8CM	1.26849	0	3.05037	5.78071	8.28523	6.01453	1.99328	high
TCGA-EJ-8468	6.43014	0	3.98608	7.07309	5.82364	5.22857	2.02491	high
TCGA-2A-A8VT	3.76164	0	1.38757	5.64093	7.4502	6.35998	2.03438	high
TCGA-V1-A8WN	2.53151	0	0.782871	6.2128	5.74761	6.21473	2.04254	high
TCGA-KK-A59X	6.94521	0	2.8672	4.79478	6.22136	4.58129	2.06174	high
TCGA-ZG-A8QY	1.10685	0	2.24984	5.61592	4.91527	4.77398	2.06404	high
TCGA-KK-A7AV	2.25205	0	3.32782	6.57943	6.166	5.43404	2.09608	high
TCGA-G9-6332	7.27945	0	1.72852	3.49426	2.16094	2.48783	2.12023	high
TCGA-ZG-A9L0	0.972603	0	3.21256	5.77808	7.5819	5.6937	2.1833	high
TCGA-EJ-A7NM	0.350685	0	0	5.5775	6.02366	6.3976	2.19513	high
TCGA-QU-A6IL	0.265753	0	0.655467	5.61056	8.10042	7.06459	2.20034	high
TCGA-M7-A71Z	1.76164	0	0.18632	3.4733	7.26895	5.60917	2.20476	high
TCGA-CH-5788	2.24932	0	0.347336	3.45565	8.13046	5.92963	2.23033	high
TCGA-ZG-A9LS	1.4137	0	3.64644	6.77266	7.80403	6.21509	2.2382	high
TCGA-VN-A88Q	3.74247	0	0.0417184	5.6336	5.11046	6.01612	2.25878	high
TCGA-V1-A9OQ	1.01644	0	2.28765	4.18759	7.3739	5.11425	2.27898	high
TCGA-KK-A8I7	5.48493	0	3.11161	6.27172	6.19815	5.4558	2.31314	high
TCGA-KK-A8IC	5.61918	0	1.40859	6.6547	5.1756	6.03346	2.3148	high
TCGA-V1-A8MG	2.34795	0	2.74252	6.63416	7.34275	6.38332	2.31775	high
TCGA-VP-A878	8.57534	0	2.71199	5.24655	7.13611	5.47457	2.35585	high
TCGA-HC-A8CY	0.794521	0	1.50602	4.36334	5.71027	4.85827	2.35682	high
TCGA-HC-7213	3.33973	0	0	5.51794	5.75742	6.30832	2.36928	high
TCGA-EJ-7330	0.523288	0	2.68023	7.01141	4.93129	5.55206	2.37755	high
TCGA-CH-5761	0.0767123	0	3.15823	4.35387	9.03407	5.60818	2.3905	high
TCGA-YL-A8SR	0.747945	0	2.8794	5.29412	6.46037	5.12857	2.40115	high
TCGA-HC-7212	2.38356	0	1.31145	4.18986	6.33477	5.15812	2.41825	high
TCGA-KK-A7B1	2.91233	0	1.65821	6.00524	6.85999	6.34008	2.42609	high
TCGA-HC-7821	2.61918	0	0	4.55019	6.34758	6.01527	2.42762	high
TCGA-G9-6362	3.95342	0	2.57431	3.68741	5.09513	3.6857	2.44689	high
TCGA-J9-A8CP	1.05753	0	1.68139	4.28713	5.44042	4.64057	2.45488	high
TCGA-V1-A9ZG	4.15616	0	2.36503	5.62754	4.38929	4.65335	2.48666	high
TCGA-KK-A6E6	9.44384	0	2.34629	5.78355	6.59873	5.78336	2.50291	high
TCGA-YL-A8HM	4.06027	0	0.983608	3.67881	6.20674	4.97821	2.50556	high
TCGA-XK-AAJR	3.07945	0	2.10335	6.26638	5.14458	5.53626	2.54329	high
TCGA-VP-A87H	1.81644	0	4.78227	5.85446	8.13367	5.38437	2.55024	high
TCGA-XJ-A9DI	4.00274	0	2.60314	7.58349	5.15068	6.10862	2.5688	high
TCGA-EJ-A65B	1.94521	0	5.76604	6.84674	6.9585	4.99498	2.61304	high
TCGA-EJ-5519	5.37534	0	1.81389	5.56018	5.53696	5.45774	2.62938	high
TCGA-EJ-8469	6.36712	0	0.354767	4.07252	6.41371	5.65952	2.63202	high
TCGA-YL-A8SA	1.40274	0	0.138076	4.1646	7.37403	6.26364	2.63438	high
TCGA-V1-A9O9	7.86301	0	2.6847	6.2518	6.93837	6.13117	2.69837	high
TCGA-KK-A8IF	2.20274	0	0.26101	4.67163	3.66123	4.83828	2.75254	high
TCGA-CH-5763	1	0	4.47672	6.43573	6.0932	5.03162	2.81365	high
TCGA-EJ-A7NH	1.29863	0	3.01057	6.33854	6.48604	5.86044	2.82425	high
TCGA-ZG-A9L1	3.56712	0	1.52311	5.20835	4.00011	4.767	2.91149	high
TCGA-HC-7211	3.34521	0	1.61238	5.77044	4.82626	5.45087	2.9234	high
TCGA-EJ-A7NN	0.539726	0	1.52323	5.87874	5.56797	5.90232	2.92467	high
TCGA-ZG-A9LZ	1.89589	0	2.60861	4.62829	7.63866	5.60398	3.0071	high
TCGA-VP-A87C	4.63014	0	0.889154	7.17298	3.31344	5.98101	3.02089	high
TCGA-KK-A8IJ	4.27123	0	2.03324	5.43183	5.7677	5.53113	3.09769	high
TCGA-V1-A9ZI	4.49315	0	2.35489	5.20769	6.87744	5.75908	3.11758	high
TCGA-EJ-8470	3.17534	0	1.8526	6.93161	4.26416	5.85046	3.15242	high
TCGA-EJ-5525	3.05479	0	1.46421	3.92318	7.36884	5.6482	3.17044	high
TCGA-EJ-7782	3.19726	0	1.50346	5.29525	6.51748	6.08843	3.23613	high
TCGA-KK-A7AP	0.536986	0	0	4.00284	6.54345	6.04457	3.26565	high
TCGA-HC-8264	0.131507	0	3.22722	4.71754	7.48587	5.37102	3.28186	high
TCGA-V1-A8MM	3.27397	0	2.39898	4.79116	8.21561	6.1987	3.46183	high
TCGA-J4-AATZ	1.12877	0	0.688504	5.09641	7.03751	6.6634	3.47378	high
TCGA-EJ-A65J	1.23562	0	1.92806	4.66975	7.45324	6.00272	3.47704	high
TCGA-VP-A879	1.99452	1	1.04433	6.67368	5.01343	6.51797	3.48061	high
TCGA-V1-A9Z8	2.26575	0	1.79907	6.26182	4.06736	5.46967	3.48313	high
TCGA-TP-A8TV	1.67123	0	1.87711	3.9391	7.87633	5.78152	3.48775	high
TCGA-KC-A4BV	3.63836	0	1.20143	4.72493	6.98251	6.17083	3.49062	high
TCGA-YL-A8S8	5.17808	0	1.93966	5.32074	6.77339	6.11875	3.63286	high
TCGA-XK-AAJP	3.44932	0	0	4.02756	4.68476	5.3028	3.64892	high
TCGA-G9-A9S4	2.48219	0	1.02363	5.83887	4.93849	6.03129	3.65647	high
TCGA-ZG-A9L9	1.69041	0	0.153838	5.20748	6.87947	6.96566	3.67454	high
TCGA-V1-A9OA	1.74247	0	2.75647	7.02937	5.04843	6.01021	3.8027	high
TCGA-KK-A8IH	5.51507	0	2.42361	4.68003	7.8994	6.06179	3.81308	high
TCGA-SU-A7E7	1.50959	0	1.94699	6.4763	5.95905	6.4922	3.84151	high
TCGA-HC-8260	1.87945	0	4.76541	7.27824	6.80392	6.01852	3.84336	high
TCGA-EJ-7789	3.0274	0	0.924287	2.2269	6.66578	4.75693	3.96615	high
TCGA-YL-A9WJ	5.08219	1	3.26041	5.72286	7.411	6.12779	4.06849	high
TCGA-VN-A943	1.3589	0	1.68265	2.40645	8.29397	5.27884	4.07418	high
TCGA-V1-A8WS	1.29863	0	1.32646	4.77101	7.09036	6.34353	4.13431	high
TCGA-XK-AAJT	3.92877	0	2.381	6.66539	4.99874	6.02894	4.16258	high
TCGA-VP-A87K	3.57808	0	1.81963	5.34106	6.3997	6.16296	4.26545	high
TCGA-HC-7738	2.6411	0	1.20738	5.41811	4.66447	5.70789	4.29299	high
TCGA-J9-A52B	1.15616	0	1.18312	5.59967	3.4066	5.28496	4.46535	high
TCGA-HC-7077	5.79452	0	0	3.29644	2.88584	4.23171	4.55903	high
TCGA-KK-A8IL	1.72055	1	1.03172	4.99643	6.27141	6.34572	4.6225	high
TCGA-KK-A7B3	2.46301	0	2.07047	5.89666	7.41918	6.93825	4.69243	high
TCGA-VP-A87J	4.86027	0	0	4.40746	6.34207	6.54261	4.76266	high
TCGA-EJ-8472	2.07123	0	2.00313	5.51155	7.39476	6.78171	4.99065	high
TCGA-M7-A724	2.43562	0	1.06621	3.78748	7.75403	6.35413	5.01545	high
TCGA-KK-A6E1	6.02192	0	1.10615	4.78448	7.91006	7.04628	5.20323	high
TCGA-YL-A9WY	3.00822	0	2.73901	6.26159	6.0272	6.35535	5.58179	high
TCGA-VP-AA1N	3.73973	0	0.712909	5.58439	7.12031	7.42482	5.60954	high
TCGA-G9-6338	5.55616	0	1.86661	5.09957	7.77388	6.88039	5.61834	high
TCGA-VN-A88K	2.12603	0	2.98825	5.84423	7.45375	6.65879	5.69079	high
TCGA-HC-A48F	1.86301	0	0	4.33341	6.46396	6.72271	5.72751	high
TCGA-YL-A9WK	5.85205	0	3.17506	4.7609	6.97185	5.70643	5.80253	high
TCGA-HC-7231	2.5726	0	3.44546	5.13009	6.27161	5.48666	5.85984	high
TCGA-J4-A83I	1.87671	0	1.32666	4.38492	7.30329	6.53121	5.89084	high
TCGA-KK-A8ID	5.7726	0	1.54576	4.03991	5.41127	5.34468	5.90257	high
TCGA-HC-A4ZV	0.0630137	0	2.45578	6.0107	5.8036	6.30105	5.99632	high
TCGA-VP-A875	6.32603	0	1.44883	4.08253	7.63974	6.49301	6.21286	high
TCGA-YL-A8SC	3.45479	0	2.3335	5.35258	5.95483	6.06813	6.25321	high
TCGA-YL-A8SQ	5.70685	0	2.80364	5.11709	6.43129	5.92978	6.32254	high
TCGA-YL-A8HL	4.28767	0	0.0114506	5.23978	6.07495	7.17976	6.33077	high
TCGA-CH-5791	2.75068	0	2.36137	4.60354	6.16655	5.71721	6.38904	high
TCGA-HC-7080	3.03014	0	2.84539	3.76785	6.51725	5.16336	6.55812	high
TCGA-J4-A67T	0.50137	0	1.60807	5.38578	7.18831	7.05031	6.56529	high
TCGA-WW-A8ZI	1.23014	0	1.39058	3.96667	7.48289	6.46188	6.80836	high
TCGA-VP-A872	9.94795	0	4.04926	6.50169	5.84921	5.99069	6.94501	high
TCGA-V1-A9OL	5.2411	0	0.844757	4.54566	5.64698	6.26743	7.11215	high
TCGA-VP-A87D	5.07671	0	1.72335	4.81272	6.72508	6.5075	7.12207	high
TCGA-ZG-A9L5	2.48767	0	0.596202	4.93247	5.0532	6.35072	7.13827	high
TCGA-J9-A8CK	0.879452	0	4.19861	6.28226	6.24405	6.05646	7.64907	high
TCGA-TK-A8OK	0.0739726	0	4.92483	6.5938	5.1342	5.39088	7.6986	high
TCGA-YL-A9WI	4.44658	0	5.22618	3.27378	9.24525	5.13687	7.77233	high
TCGA-CH-5741	1.08219	0	0.119696	3.7679	2.88417	4.95434	7.82619	high
TCGA-EJ-5514	5.01096	0	3.35925	5.33362	6.41048	5.98309	7.84839	high
TCGA-YL-A8SJ	3.82192	0	2.98445	6.09215	5.56841	6.27391	8.19201	high
TCGA-G9-7521	2.58082	0	0	4.27434	6.05443	6.82788	8.21642	high
TCGA-KC-A4BN	4.9726	0	1.93649	4.88994	6.64436	6.5562	8.31109	high
TCGA-KK-A7AU	4.86301	0	0	3.85944	5.94462	6.54573	8.40333	high
TCGA-2A-A8VO	4.66027	0	0.246141	3.62421	4.80714	5.76006	8.40806	high
TCGA-KK-A5A1	6.76438	1	2.16423	5.2404	4.84035	5.83854	8.41843	high
TCGA-HC-A9TH	2.31233	0	2.32332	5.20073	4.96787	5.87503	9.16738	high
TCGA-HC-A76W	0.583562	0	7.10433	6.9929	6.8144	5.53634	9.2926	high
TCGA-H9-7775	0.506849	0	1.69897	3.89489	2.65916	4.34693	9.49237	high
TCGA-Y6-A9XI	1.4411	0	1.74701	4.10351	6.592	6.28394	9.67219	high
TCGA-ZG-A9KY	0.356164	0	1.57915	4.02909	6.11405	6.14927	10.224	high
TCGA-XK-AAIV	3.10411	0	6.26338	6.43047	8.2868	6.37235	10.3034	high
TCGA-YL-A9WH	1.16986	0	2.95786	3.12197	8.59072	6.10087	10.4497	high
TCGA-EJ-5507	3.99178	0	4.97622	5.17358	6.96953	5.63509	10.5006	high
TCGA-4L-AA1F	0.958904	0	4.53942	6.53033	4.94517	5.75302	10.7231	high
TCGA-XK-AAJA	2.54795	0	2.57706	5.10056	7.14898	6.85915	10.9121	high
TCGA-HI-7171	3.6411	1	2.91375	3.58084	7.00772	5.71589	10.9904	high
TCGA-CH-5754	0.169863	0	3.45697	6.18254	7.51226	7.28304	11.1632	high
TCGA-HC-8258	2.32055	0	3.21011	7.68752	6.84829	8.07511	11.9999	high
TCGA-HC-A76X	0.410959	0	0.650978	3.84526	2.85708	5.13625	12.1464	high
TCGA-M7-A725	1.56986	0	4.29154	4.84554	7.24248	6.069	12.7673	high
TCGA-YL-A8SL	2.70411	0	1.04815	3.64818	6.04186	6.34901	12.8595	high
TCGA-2A-A8W1	0.306849	0	1.79936	3.06142	8.2125	6.63481	12.86	high
TCGA-HC-A632	0.167123	0	2.4498	4.39844	4.61061	5.47215	12.8655	high
TCGA-KK-A8IM	5.24658	0	3.08024	5.80227	4.06597	5.85025	14.0282	high
TCGA-YL-A8S9	5.04658	0	0.0890767	1.18947	6.44477	5.6242	14.7062	high
TCGA-KK-A8I9	2.74247	0	3.41346	4.75194	7.63264	6.75112	14.842	high
TCGA-HC-A631	0.147945	0	3.67563	2.91135	6.95407	5.27703	16.2514	high
TCGA-ZG-A9N3	0.956164	0	5.23375	4.29438	6.7816	5.29386	16.3134	high
TCGA-KK-A8IA	5.29041	0	1.72775	3.26926	6.60655	6.30957	17.0081	high
TCGA-KK-A8II	9.49863	1	1.40539	4.0297	5.86631	6.63998	18.0767	high
TCGA-V1-A9Z7	2.39452	0	3.51636	4.72693	4.77728	5.56375	18.3825	high
TCGA-EJ-5495	4.82192	0	5.94693	5.7513	4.43943	4.97895	20.831	high
TCGA-YL-A8HK	4.08493	0	3.6825	5.84634	6.76946	7.20798	21.0493	high
TCGA-CH-5753	0.0849315	0	2.80611	5.39087	5.42481	6.75345	21.5822	high
TCGA-YJ-A8SW	0.405479	0	1.87452	4.60657	5.46525	6.7595	21.9892	high
TCGA-HC-A9TE	1.60822	0	4.96371	6.15849	6.4369	6.96598	30.3989	high
TCGA-KK-A7B4	2.70411	0	0.742525	4.35053	3.24152	6.45865	31.8435	high
TCGA-CH-5751	2.91781	0	5.59311	5.83846	6.00013	6.37408	34.1325	high
TCGA-FC-A4JI	2.40274	0	1.00538	3.70753	7.21669	7.86508	35.033	high
TCGA-J9-A8CL	1.10959	0	3.40777	4.67543	6.01392	6.75671	35.4585	high
TCGA-YL-A9WL	2.0274	0	0	4.48956	1.89555	6.40764	36.7077	high
TCGA-XJ-A9DX	2.66575	0	2.97253	4.83884	4.83957	6.56855	37.2947	high
TCGA-2A-AAYF	3.73699	0	1.64702	2.65736	2.39287	4.88271	43.1562	high
TCGA-HC-8265	1.32329	0	4.70795	5.57228	6.86184	7.52203	58.1381	high
TCGA-V1-A8WW	2.95342	0	4.078	4.98873	6.29242	7.20801	58.2232	high
TCGA-ZG-A9M4	1.49863	0	1.88569	5.18651	3.77295	7.39736	70.9986	high
TCGA-KK-A8IK	5.62192	0	4.06212	1.9814	7.08859	6.29495	104.872	high
TCGA-YL-A8SH	2.39726	1	7.41562	5.57208	3.67069	5.34244	111.092	high
TCGA-V1-A9O5	5.29315	0	5.17219	4.24584	2.83982	5.34578	126.237	high
TCGA-G9-A9S0	2.16712	1	4.23372	4.56526	2.61855	7.06194	455.606	high
TCGA-XQ-A8TA	0.4	1	7.43495	1.94389	7.32183	6.91642	1104	high
