# Supplementary material for: Development and validation of a set of novel and robust 4-lncRNA-based nomogram predicting prostate cancer survival by bioinformatics analysis
Source: PLoS One. 2021 May 4;16(5):e0249951. doi: 10.1371/journal.pone.0249951 (PMC8096091; doi:10.1371/journal.pone.0249951)
Supplement: S4 Table — (XLSX) [file pone.0249951.s008.xlsx]

## Sheet: S4 Table
id	futime*	fustat*	HOXB-AS3	LINC01679	PRRT3-AS1	YEATS2-AS1	riskScore	risk
DO47297	1.5	1	7.43495	1.94389	7.32183	6.91642	1113.8	high
DO46988	5.26712	1	4.23372	4.56526	2.61855	7.06194	466.006	high
DO47192	5.39315	1	5.17219	4.24584	2.83982	5.34578	136.537	high
DO47032	6.49726	1	7.41562	5.57208	3.67069	5.34244	121.492	high
DO47549	1.59863	1	1.88569	5.18651	3.77295	7.39736	81.3986	high
DO47327	3.05342	1	4.078	4.98873	6.29242	7.20801	62.6232	high
DO47264	1.42329	1	4.70795	5.57228	6.86184	7.52203	62.5381	high
DO47546	2.76575	1	2.97253	4.83884	4.83957	6.56855	41.6947	high
DO47351	2.1274	1	0	4.48956	1.89555	6.40764	41.1077	high
DO47756	2.50274	1	1.00538	3.70753	7.21669	7.86508	39.433	high
DO47420	3.01781	1	5.59311	5.83846	6.00013	6.37408	38.5325	high
DO47744	2.80411	1	0.742525	4.35053	3.24152	6.45865	36.2435	high
DO47333	1.70822	1	4.96371	6.15849	6.4369	6.96598	34.7989	high
DO48050	0.505479	1	1.87452	4.60657	5.46525	6.7595	23.7892	high
DO48116	0.184932	1	2.80611	5.39087	5.42481	6.75345	23.3822	high
DO47501	4.18493	1	3.6825	5.84634	6.76946	7.20798	23.3493	high
DO47186	4.92192	1	5.94693	5.7513	4.43943	4.97895	23.131	high
DO47432	2.49452	1	3.51636	4.72693	4.77728	5.56375	20.7825	high
DO47465	5.39041	1	1.72775	3.26926	6.60655	6.30957	19.3081	high
DO47975	1.05616	1	5.23375	4.29438	6.7816	5.29386	18.5134	high
DO48104	0.247945	1	3.67563	2.91135	6.95407	5.27703	18.0514	high
DO47918	2.84247	1	3.41346	4.75194	7.63264	6.75112	17.242	high
DO47552	5.14658	1	0.0890767	1.18947	6.44477	5.6242	17.0062	high
DO47519	5.34658	1	3.08024	5.80227	4.06597	5.85025	16.3282	high
DO47579	2.80411	1	1.04815	3.64818	6.04186	6.34901	14.2595	high
DO48098	0.267123	1	2.4498	4.39844	4.61061	5.47215	13.6655	high
DO48071	0.406849	1	1.79936	3.06142	8.2125	6.63481	13.66	high
DO46984	2.42055	1	3.21011	7.68752	6.84829	8.07511	13.3999	high
DO47396	5.7411	1	2.91375	3.58084	7.00772	5.71589	12.2904	high
DO48092	0.269863	1	3.45697	6.18254	7.51226	7.28304	11.9632	high
DO47972	1.0589	1	4.53942	6.53033	4.94517	5.75302	11.9231	high
DO47927	1.26986	0	2.95786	3.12197	8.59072	6.10087	11.8497	high
DO47020	4.09178	0	4.97622	5.17358	6.96953	5.63509	11.8006	high
DO47324	3.20411	0	6.26338	6.43047	8.2868	6.37235	11.7034	high
DO47219	1.5411	0	1.74701	4.10351	6.592	6.28394	11.0722	high
DO48065	0.456164	0	1.57915	4.02909	6.11405	6.14927	11.024	high
DO47885	2.41233	0	2.32332	5.20073	4.96787	5.87503	10.5674	high
DO48017	0.683562	0	7.10433	6.9929	6.8144	5.53634	10.4926	high
DO48041	0.606849	0	1.69897	3.89489	2.65916	4.34693	10.2924	high
DO47174	7.96438	1	2.16423	5.2404	4.84035	5.83854	9.71843	high
DO46889	4.76027	0	0.246141	3.62421	4.80714	5.76006	9.70806	high
DO47279	4.96301	0	0	3.85944	5.94462	6.54573	9.70333	high
DO47825	5.0726	0	1.93649	4.88994	6.64436	6.5562	9.61109	high
DO47735	3.92192	0	2.98445	6.09215	5.56841	6.27391	9.49201	high
DO47942	1.18219	0	0.119696	3.7679	2.88417	4.95434	9.22619	high
DO46873	5.11096	0	3.35925	5.33362	6.41048	5.98309	9.14839	high
DO47627	4.54658	0	5.22618	3.27378	9.24525	5.13687	9.07233	high
DO47984	0.979452	0	4.19861	6.28226	6.24405	6.05646	8.84907	high
DO47705	2.58767	0	0.596202	4.93247	5.0532	6.35072	8.53827	high
DO47342	5.17671	0	1.72335	4.81272	6.72508	6.5075	8.42207	high
DO47348	10.4479	0	4.04926	6.50169	5.84921	5.99069	8.24501	high
DO47282	1.33014	0	1.39058	3.96667	7.48289	6.46188	8.20836	high
DO46856	3.13014	0	2.84539	3.76785	6.51725	5.16336	7.95812	high
DO47028	2.85068	0	2.36137	4.60354	6.16655	5.71721	7.78904	high
DO47456	4.38767	0	0.0114506	5.23978	6.07495	7.17976	7.63077	high
DO47861	5.80685	0	2.80364	5.11709	6.43129	5.92978	7.62254	high
DO47294	3.55479	0	2.3335	5.35258	5.95483	6.06813	7.55321	high
DO47405	6.52603	0	1.44883	4.08253	7.63974	6.49301	7.51286	high
DO48044	0.60137	0	1.60807	5.38578	7.18831	7.05031	7.36529	high
DO47474	1.97671	0	1.32666	4.38492	7.30329	6.53121	7.29084	high
DO47273	2.6726	0	3.44546	5.13009	6.27161	5.48666	7.25984	high
DO47588	5.8726	0	1.54576	4.03991	5.41127	5.34468	7.20257	high
DO46941	1.96301	0	0	4.33341	6.46396	6.72271	7.12751	high
DO46850	6.05205	0	3.17506	4.7609	6.97185	5.70643	7.10253	high
DO47786	2.22603	0	2.98825	5.84423	7.45375	6.65879	7.09079	high
DO46965	3.10822	0	2.73901	6.26159	6.0272	6.35535	6.98179	high
DO47516	5.65616	0	1.86661	5.09957	7.77388	6.88039	6.91834	high
DO47801	3.83973	0	0.712909	5.58439	7.12031	7.42482	6.90954	high
DO48134	0.163014	0	2.45578	6.0107	5.8036	6.30105	6.79632	high
DO47156	2.53562	0	1.06621	3.78748	7.75403	6.35413	6.41545	high
DO47531	2.17123	0	2.00313	5.51155	7.39476	6.78171	6.39065	high
DO47909	2.56301	0	2.07047	5.89666	7.41918	6.93825	6.09243	high
DO47252	4.96027	0	0	4.40746	6.34207	6.54261	6.06266	high
DO47402	2.82055	1	1.03172	4.99643	6.27141	6.34572	6.0225	high
DO47933	1.25616	0	1.18312	5.59967	3.4066	5.28496	5.86535	high
DO47261	5.89452	0	0	3.29644	2.88584	4.23171	5.85903	high
DO46862	2.7411	0	1.20738	5.41811	4.66447	5.70789	5.69299	high
DO47076	3.67808	0	1.81963	5.34106	6.3997	6.16296	5.56545	high
DO47696	1.39863	0	1.32646	4.77101	7.09036	6.34353	5.53431	high
DO46853	1.4589	0	1.68265	2.40645	8.29397	5.27884	5.47418	high
DO47366	4.02877	0	2.381	6.66539	4.99874	6.02894	5.46258	high
DO47510	4.18219	1	3.26041	5.72286	7.411	6.12779	5.36849	high
DO47813	3.1274	0	0.924287	2.2269	6.66578	4.75693	5.36615	high
DO47747	1.97945	0	4.76541	7.27824	6.80392	6.01852	5.24336	high
DO47468	1.60959	0	1.94699	6.4763	5.95905	6.4922	5.24151	high
DO47096	1.84247	0	2.75647	7.02937	5.04843	6.01021	5.2027	high
DO46832	5.61507	0	2.42361	4.68003	7.8994	6.06179	5.11308	high
DO47762	1.79041	0	0.153838	5.20748	6.87947	6.96566	5.07454	high
DO47016	2.58219	0	1.02363	5.83887	4.93849	6.03129	5.05647	high
DO47585	3.54932	0	0	4.02756	4.68476	5.3028	4.94892	high
DO47792	5.27808	0	1.93966	5.32074	6.77339	6.11875	4.93286	high
DO47606	1.77123	0	1.87711	3.9391	7.87633	5.78152	4.88775	high
DO47672	3.73836	0	1.20143	4.72493	6.98251	6.17083	4.79062	high
DO47837	2.36575	0	1.79907	6.26182	4.06736	5.46967	4.38313	high
DO46859	12.0945	0	1.04433	6.67368	5.01343	6.51797	4.38061	high
DO47828	1.33562	0	1.92806	4.66975	7.45324	6.00272	4.37704	high
DO47540	3.15479	0	1.46421	3.92318	7.36884	5.6482	4.07044	high
DO47597	3.27534	0	1.8526	6.93161	4.26416	5.85046	4.05242	high
DO48035	0.636986	0	0	4.00284	6.54345	6.04457	3.96565	high
DO47285	4.59315	0	2.35489	5.20769	6.87744	5.75908	3.91758	high
DO47225	1.99589	0	2.60861	4.62829	7.63866	5.60398	3.9071	high
DO47441	3.44521	0	1.61238	5.77044	4.82626	5.45087	3.8234	high
DO47831	4.73014	0	0.889154	7.17298	3.31344	5.98101	3.82089	high
DO47651	3.66712	0	1.52311	5.20835	4.00011	4.767	3.71149	high
DO47291	2.30274	0	0.26101	4.67163	3.66123	4.83828	3.65254	high
DO48029	0.639726	0	1.52323	5.87874	5.56797	5.90232	3.62467	high
DO46913	1.50274	0	0.138076	4.1646	7.37403	6.26364	3.53438	high
DO47960	1.1	0	4.47672	6.43573	6.0932	5.03162	3.51365	high
DO47120	2.04521	0	5.76604	6.84674	6.9585	4.99498	3.51304	high
DO47876	1.91644	0	4.78227	5.85446	8.13367	5.38437	3.45024	high
DO47387	3.17945	0	2.10335	6.26638	5.14458	5.53626	3.44329	high
DO47360	6.56712	0	0.354767	4.07252	6.41371	5.65952	3.43202	high
DO47738	5.47534	0	1.81389	5.56018	5.53696	5.45774	3.42938	high
DO47393	4.10274	0	2.60314	7.58349	5.15068	6.10862	3.3688	high
DO47642	2.71918	0	0	4.55019	6.34758	6.01527	3.32762	high
DO47426	3.01233	0	1.65821	6.00524	6.85999	6.34008	3.32609	high
DO47783	4.16027	0	0.983608	3.67881	6.20674	4.97821	3.30556	high
DO47108	4.25616	0	2.36503	5.62754	4.38929	4.65335	3.28666	high
DO47312	3.43973	0	0	5.51794	5.75742	6.30832	3.26928	high
DO47912	4.05342	0	2.57431	3.68741	5.09513	3.6857	3.24689	high
DO47903	2.44795	0	2.74252	6.63416	7.34275	6.38332	3.21775	high
DO47288	8.77534	0	2.71199	5.24655	7.13611	5.47457	3.15585	high
DO47945	1.15753	0	1.68139	4.28713	5.44042	4.64057	3.15488	high
DO46925	2.34932	0	0.347336	3.45565	8.13046	5.92963	3.13033	high
DO46980	5.71918	0	1.40859	6.6547	5.1756	6.03346	3.1148	high
DO47789	5.58493	0	3.11161	6.27172	6.19815	5.4558	3.11314	high
DO47330	1.86164	0	0.18632	3.4733	7.26895	5.60917	3.10476	high
DO48038	0.623288	0	2.68023	7.01141	4.93129	5.55206	3.07755	high
DO47996	0.894521	0	1.50602	4.36334	5.71027	4.85827	3.05682	high
DO47339	2.35205	0	3.32782	6.57943	6.166	5.43404	2.99608	high
DO47954	1.11644	0	2.28765	4.18759	7.3739	5.11425	2.97898	high
DO46953	2.63151	0	0.782871	6.2128	5.74761	6.21473	2.94254	high
DO47555	1.36849	0	3.05037	5.78071	8.28523	6.01453	2.89328	high
DO47663	1.41781	0	1.07031	5.48582	7.37032	6.35952	2.88718	high
DO47963	1.0726	0	3.21256	5.77808	7.5819	5.6937	2.8833	high
DO47372	2.81781	0	3.39356	5.05879	8.32955	5.42513	2.87851	high
DO47417	2.01781	0	0.809023	3.9132	5.96828	4.8718	2.86494	high
DO46844	3.86164	0	1.38757	5.64093	7.4502	6.35998	2.83438	high
DO47822	1.58767	0	1.46072	4.70633	7.15988	5.57685	2.83404	high
DO47084	6.63014	0	3.98608	7.07309	5.82364	5.22857	2.82491	high
DO47879	1.73836	0	1.1171	4.54714	7.70335	5.88215	2.8052	high
DO47618	3.43699	0	0.851467	3.3879	6.55288	4.75475	2.76538	high
DO47162	1.93014	0	0.0964724	4.95275	6.08743	5.83575	2.73183	high
DO47303	2.24521	0	0.232035	3.39273	8.1284	5.76513	2.73079	high
DO47843	1.50274	0	0.849559	3.96831	7.95537	5.72871	2.7108	high
DO47036	3.60685	0	2.08183	6.16649	7.24702	6.19143	2.703	high
DO47195	1.61507	0	1.48074	6.21245	5.93782	5.85065	2.69719	high
DO48131	0.176712	0	3.15823	4.35387	9.03407	5.60818	2.6905	high
DO47777	2.09452	0	0	4.45283	6.26836	5.62988	2.66884	high
DO47543	14.0945	0	0.0694889	3.50124	3.50098	3.76485	2.61638	high
DO46992	3.43699	0	0.0156595	4.68523	4.36328	4.84856	2.60203	high
DO47591	2.66986	0	2.15878	6.6039	6.01753	5.74119	2.58509	high
DO47423	1.38493	0	2.50552	6.90745	6.13549	5.76587	2.49909	high
DO47795	2.08356	0	3.33013	8.68555	4.5332	5.71003	2.49804	high
DO47807	6.00274	0	1.77726	5.90863	6.28995	5.63457	2.49797	high
DO46957	3.82877	0	2.54789	6.89735	6.68004	6.02128	2.45311	high
DO47930	1.26438	0	2.96977	8.43269	4.63912	5.74689	2.4444	high
DO47100	1.5411	0	2.13472	6.03604	6.83479	5.6732	2.39095	high
DO47621	14.2644	0	0	4.14225	6.05941	5.22023	2.3438	high
DO47900	4.5137	0	2.20747	6.16983	7.08424	5.84414	2.30628	high
DO47240	2.19863	0	1.10861	4.78772	6.57151	5.23071	2.3045	high
DO47888	5.23973	0	1.9963	6.70985	6.84106	6.14538	2.28059	high
DO48005	0.839726	0	0	3.78058	7.86148	5.83108	2.24103	high
DO47726	2.36027	0	1.78557	5.4933	7.24732	5.60128	2.23636	high
DO46838	2.08904	0	1.87355	4.60543	6.98867	4.89542	2.22921	high
DO46893	9.63151	0	1.30711	2.97427	7.34997	4.40043	2.21523	high
DO47234	3.95753	0	3.20995	7.19155	6.27784	5.54253	2.19661	high
DO47720	8.68219	0	2.29819	5.71548	7.90755	5.81469	2.16494	high
DO47270	10.0315	0	1.77461	5.13869	7.92712	5.72219	2.16162	high
DO47978	0.99863	0	1.3085	5.38883	7.69771	6.05536	2.15974	high
DO46917	2.20959	0	1.59906	5.94797	7.22681	5.89976	2.15474	high
DO47300	2.19589	0	1.56406	6.30481	5.21044	5.18738	2.13464	high
DO47198	2.79315	0	1.74981	6.49863	6.96881	5.99127	2.086	high
DO47603	1.93014	0	0.858547	5.78632	6.49423	5.7644	2.08291	high
DO47810	1.43151	0	0.348631	3.68721	7.20973	5.0594	2.07668	high
DO47771	2.00685	0	2.28016	5.6234	6.57998	4.95127	1.99325	high
DO47948	1.15205	0	2.14713	7.19708	5.67724	5.70387	1.98771	high
DO48020	0.680822	0	0.069546	2.49447	8.06052	4.93644	1.97697	high
DO47450	2.19863	0	3.15701	5.30679	7.36845	4.68539	1.97286	high
DO47216	1.78493	0	0	3.69406	7.42812	5.24151	1.96635	high
DO47309	1.93836	0	2.46669	5.97078	6.18324	4.86305	1.96195	high
DO47258	2.10274	0	1.65409	5.1147	7.28186	5.23688	1.95833	high
DO47759	3.34384	0	2.25343	5.30353	7.40406	5.10898	1.94494	high
DO47684	1.55205	0	0.0899148	3.55354	8.80316	5.72585	1.94083	high
DO47444	7.4	0	2.5973	6.13532	7.60676	5.61118	1.92583	high
DO48026	0.653425	0	1.51245	5.08135	7.11041	5.33814	1.92362	high
DO47024	2.66986	0	2.27518	5.22692	7.11527	4.8917	1.9146	high
DO47480	1.6863	0	1.76042	7.36767	5.86369	5.84489	1.89698	high
DO47528	3.87534	0	0.119543	3.62914	7.72398	5.26434	1.84668	high
DO46996	12.2671	0	0.808342	6.65927	5.92836	5.93159	1.83093	high
DO47375	6.44384	0	1.56204	5.71083	7.33688	5.61401	1.79711	high
DO48119	0.184932	0	0.344781	5.74504	5.80181	5.83324	1.72029	high
DO48101	0.264384	0	0	6.05931	6.5758	6.49433	1.64101	high
DO47891	3.38219	0	1.59893	5.4765	6.71763	5.06136	1.58739	high
DO47276	1.58767	0	1.00481	5.62113	7.44941	5.76127	1.57703	high
DO47630	2.46712	0	1.27919	6.11657	6.04861	5.27042	1.56433	high
DO47840	3.55753	0	1.116	4.61287	8.09745	5.47483	1.55723	low
DO47774	4.26164	0	0	5.16475	7.78786	6.18442	1.53881	low
DO47144	3.13562	0	1.40136	7.1244	3.94694	4.82091	1.53408	low
DO47537	1.49178	0	1.55575	6.45618	6.56396	5.54948	1.53406	low
DO47210	2.49178	0	1.79674	5.78177	7.0057	5.22013	1.52668	low
DO47966	1.06712	0	2.44821	6.5067	6.00834	5.05524	1.49299	low
DO47306	2.76849	0	0.142143	4.76183	7.31588	5.49706	1.49121	low
DO47525	5.11918	0	0.959908	5.85319	5.40546	4.99101	1.48776	low
DO47363	2.51644	0	0.662793	5.4668	7.00074	5.51574	1.47889	low
DO47714	3.55205	0	2.28423	4.92546	7.88271	4.92359	1.47537	low
DO47498	1.98219	0	2.40598	6.66891	6.03061	4.95653	1.47416	low
DO47408	1.81507	0	1.25412	6.72686	7.28024	6.11363	1.46786	low
DO47477	2.81781	0	0.111395	6.09846	5.42216	5.41854	1.46513	low
DO47711	1.93836	0	1.11939	5.24576	7.13685	5.20176	1.45903	low
DO47132	1.39589	0	1.41518	6.7113	6.67342	5.70032	1.42989	low
DO47906	6.68219	0	0.0126628	4.73392	7.79533	5.78821	1.41279	low
DO47915	2.6589	0	2.4651	7.59553	6.14486	5.44616	1.39579	low
DO47681	1.9	0	3.30455	6.38652	7.1876	4.75406	1.36842	low
DO47864	2.63151	0	1.7627	4.84886	7.23307	4.57896	1.36741	low
DO47768	2.74932	0	1.28625	5.28368	7.69278	5.28128	1.36556	low
DO47369	2.62877	0	1.10961	6.05685	6.13743	5.11617	1.36468	low
DO47008	2.45342	0	0.709664	4.55775	7.58311	5.03086	1.34038	low
DO47183	4.41781	0	1.1065	7.21782	5.9237	5.8128	1.33228	low
DO47004	4.52192	0	2.16214	5.00074	7.42387	4.65162	1.33145	low
DO47600	3.12192	0	1.63939	6.78695	6.471	5.40212	1.32416	low
DO47708	7.37808	0	1.25136	5.91634	7.21675	5.53858	1.32329	low
DO47159	7.24658	0	1.6363	4.9965	6.32211	4.38017	1.32173	low
DO46865	1.59589	0	2.271	5.22215	8.17417	4.92441	1.3168	low
DO47384	3.21233	0	2.78435	6.06897	6.46682	4.40404	1.31668	low
DO47660	3.20685	0	2.476	6.93694	7.14958	5.39068	1.31417	low
DO47804	2.13288	0	1.17768	5.27981	6.68505	4.7864	1.31035	low
DO47582	1.96849	0	1.02241	5.67374	5.11747	4.35157	1.29412	low
DO46841	4.97123	0	2.21381	6.636	5.67676	4.7522	1.28416	low
DO48011	0.784932	0	1.17043	5.03261	7.99527	5.47193	1.28235	low
DO47513	2.26986	0	0.455695	6.5445	6.1217	5.59231	1.27895	low
DO47558	4.81233	0	1.80637	6.82506	4.17626	4.35594	1.2741	low
DO47657	3.30822	0	0.817034	5.74952	5.55479	4.65461	1.26659	low
DO47048	3.18767	0	0.198223	4.41816	7.62666	5.09514	1.26397	low
DO47921	1.3274	0	1.78931	6.15678	6.99344	5.05571	1.23972	low
DO47249	2.0726	0	0	5.31209	7.13578	5.46209	1.23724	low
DO47056	1.40411	0	0.109606	6.79392	6.31122	5.92826	1.23688	low
DO47666	4.14384	0	0.422695	4.27108	7.53362	4.96553	1.23623	low
DO46973	1.74658	0	0.717698	3.42733	8.00394	4.37141	1.23572	low
DO47633	7.16438	0	0	4.45238	7.70239	5.34617	1.22925	low
DO47381	3.87534	0	0.474325	4.80157	2.05735	2.72261	1.22828	low
DO46961	3.26438	0	1.30751	5.44898	7.05192	4.86117	1.22654	low
DO47486	3.32466	0	0.474296	5.46879	5.81016	4.68934	1.22084	low
DO47140	3.02329	0	1.62897	6.57728	7.6762	5.66814	1.21936	low
DO46969	1.92192	0	1.51366	5.61328	7.30455	4.95774	1.21457	low
DO47567	3.58493	0	1.75224	4.84806	7.97417	4.84703	1.21241	low
DO47939	1.22329	0	0.297571	5.29001	7.18354	5.28438	1.2122	low
DO47435	7.18904	0	1.29215	6.08495	7.67306	5.66724	1.20399	low
DO47492	1.53562	0	1.22928	8.53443	4.94733	5.75981	1.20336	low
DO47570	1.53014	0	0.184173	5.72589	3.63941	3.93065	1.19232	low
DO47957	1.1137	0	0.957376	5.9429	6.5424	5.33555	1.18578	low
DO47201	1.97945	0	2.43994	6.42476	8.51103	5.49612	1.17795	low
DO47354	4.51096	0	1.22664	5.79095	6.97397	5.15513	1.17682	low
DO46827	4.00959	0	2.36433	4.85721	7.55013	4.29743	1.16988	low
DO47204	2.82329	0	1.0718	4.79575	7.89056	4.84976	1.16439	low
DO47462	3.88904	0	0.323738	6.47642	7.87446	6.37907	1.15142	low
DO47873	3.10274	0	0.802148	5.22352	6.56267	4.59124	1.14723	low
DO46834	5.33014	0	0	6.05848	5.65679	5.22529	1.13303	low
DO46847	2.14384	0	0.0541615	5.97548	6.5531	5.35117	1.12296	low
DO46830	2.23973	0	0	5.04454	7.6995	5.30955	1.10864	low
DO47489	1.78219	0	0.625583	5.89207	7.81063	5.5728	1.10734	low
DO47243	5.48356	0	1.71022	6.36245	6.13151	4.73702	1.09263	low
DO48113	0.20411	0	6.25053	8.01825	6.97519	4.59617	1.09239	low
DO47213	3.34384	0	0.847211	8.05645	4.49419	5.18698	1.08033	low
DO47534	6.38904	0	0	6.76629	6.41726	5.90412	1.07665	low
DO47741	1.66986	0	2.45763	7.43614	5.91651	4.68293	1.07542	low
DO47765	1.57945	0	0.510825	6.48408	7.3536	5.69462	1.07252	low
DO47723	2.24795	0	1.92014	5.21814	7.08689	4.10664	1.06443	low
DO47438	1.93014	0	0.137431	6.40235	6.73627	5.44325	1.03553	low
DO47411	1.53562	0	4.00476	7.79909	7.36892	4.69551	1.0233	low
DO46945	3.48904	0	1.37755	4.3001	8.48241	4.57909	1.018	low
DO47429	3.11096	0	2.4628	5.36729	6.90496	3.71989	1.01508	low
DO47231	2.08356	0	1.09719	5.41963	7.99761	4.89206	1.0086	low
DO47255	3.83973	0	0	6.20912	7.25147	5.80879	1.00807	low
DO47702	3.16301	0	2.58754	7.04874	5.45851	3.9813	1.00418	low
DO48002	0.853425	0	1.56729	7.16828	6.60761	5.53313	1.00255	low
DO47390	1.40411	0	2.03878	5.41618	8.48133	4.6411	1.00168	low
DO46877	1.35479	0	0	4.89154	7.9568	5.02131	0.989895	low
DO47678	7.06301	0	2.12145	6.7593	6.62165	4.78768	0.987537	low
DO47573	2.24247	0	2.70348	5.50811	8.47152	4.31356	0.982489	low
DO47936	1.24247	0	0	5.53834	6.50719	4.68429	0.971351	low
DO47699	3.05342	0	1.51005	6.75188	5.32489	4.12533	0.963724	low
DO47171	7.65753	0	1.32402	5.28397	8.4681	5.06706	0.963141	low
DO47040	3.88356	0	0.671622	6.66802	5.79407	4.9772	0.959763	low
DO47969	1.06438	0	2.22825	6.41389	7.17489	4.93528	0.958145	low
DO47612	2.42603	0	0.0304078	7.38389	6.52389	5.75223	0.957976	low
DO47834	9.60411	0	3.07141	6.59307	8.12209	4.84106	0.953913	low
DO47447	7.55342	0	1.79478	6.62529	7.03039	4.93937	0.942777	low
DO47855	1.96027	0	0	6.08674	7.82294	5.51989	0.9419	low
DO48122	0.184932	0	0.929472	4.22777	7.02359	4.71327	0.938499	low
DO47246	5.27534	0	1.00174	6.51012	5.21179	4.39463	0.937119	low
DO47780	3.97671	0	1.78799	5.39296	7.11372	4.21057	0.934641	low
DO47990	0.932877	0	0.0371957	6.40188	5.82675	5.30703	0.934259	low
DO47000	2.14932	0	1.56279	6.64536	7.07074	4.72797	0.932935	low
DO47180	2.26164	0	1.64095	5.16035	8.96961	4.6386	0.926228	low
DO47870	3.25068	0	0.801841	6.52579	6.20515	4.59082	0.925506	low
DO48032	0.639726	0	0.905048	6.87249	6.41057	5.42762	0.925453	low
DO47207	1.69726	0	2.84964	5.96233	9.17254	4.62966	0.923711	low
DO47072	5.76027	0	0.177188	5.16025	7.90669	5.15736	0.916704	low
DO47987	0.943836	0	0	6.72672	5.86058	5.49733	0.915473	low
DO46905	2.37397	0	0	7.00145	5.77373	5.01164	0.912731	low
DO47336	5.68082	0	1.76282	6.90361	5.34793	4.21536	0.896904	low
DO47924	1.30548	0	0	6.12397	7.06363	4.95939	0.887623	low
DO47690	2.07534	0	3.53048	7.4675	7.88971	4.45997	0.886769	low
DO47951	1.13562	0	2.58877	5.86244	7.44743	4.39674	0.886088	low
DO47561	9.92466	0	0.0550678	6.84518	5.53815	5.05096	0.885573	low
DO47128	3.03973	0	0	5.66897	7.1563	4.71314	0.885045	low
DO47846	2.20959	0	0.986499	6.09048	8.02623	4.88895	0.883247	low
DO47849	2.32192	0	1.56806	5.37167	7.42215	3.88649	0.881647	low
DO47522	2.10274	0	0	4.8754	8.06448	4.62176	0.879325	low
DO47999	0.872603	0	1.83766	6.42258	6.09189	4.45294	0.878479	low
DO47819	2.72466	0	0	5.61081	7.06961	4.55484	0.869009	low
DO47858	3.4589	0	1.42403	4.4476	8.25722	3.71259	0.868769	low
DO47648	6.51233	0	1.21033	6.20839	7.2912	4.86083	0.867763	low
DO47483	2.45616	0	0	5.11874	7.98547	4.6647	0.866412	low
DO48077	0.357534	0	1.34337	5.73673	7.43238	5.53556	0.864432	low
DO47453	2.22329	0	0.116481	6.62587	7.34016	5.2092	0.863325	low
DO47750	2.91918	0	0	5.55646	7.16721	4.53013	0.862352	low
DO47357	2.44795	0	2.59154	6.47829	6.65539	3.56138	0.853764	low
DO48125	0.184932	0	1.65469	6.27832	6.90191	5.45176	0.849101	low
DO47645	2.98767	0	1.93769	5.40268	8.97207	4.21447	0.84137	low
DO47315	5.79589	0	0.985836	5.52227	6.67746	4.16771	0.839888	low
DO47897	2.14658	0	0	6.09226	7.76883	4.981	0.83744	low
DO47495	2.64247	0	2.51634	6.24186	7.26806	3.62157	0.835576	low
DO48008	0.836986	0	0.091624	6.34844	6.59954	5.3678	0.834967	low
DO47654	3.88904	0	1.78998	6.07339	7.14207	4.27692	0.826007	low
DO46933	2.78219	0	0.480944	5.043	8.89984	4.54495	0.824513	low
DO47399	3.67808	0	2.19726	6.22545	7.21543	4.20018	0.824117	low
DO47639	4.10274	0	2.19607	5.84373	8.02026	4.33287	0.822242	low
DO47345	3.34658	0	0	7.19346	6.97722	5.15769	0.819674	low
DO47267	3.11096	0	1.77195	7.88595	6.83043	4.61931	0.814353	low
DO47624	2.19041	0	1.27511	6.29294	7.44214	4.16583	0.813538	low
DO47693	3.0863	0	0	7.23378	6.35494	4.83351	0.811916	low
DO47753	1.7137	0	0.125874	4.41445	8.93049	4.23208	0.80975	low
DO47615	5.27534	0	0	4.79105	7.22549	4.32373	0.809122	low
DO47044	3.26712	0	2.08296	8.72834	5.71971	4.42366	0.808829	low
DO47459	4.80959	0	0	6.2536	6.73851	4.97644	0.806666	low
DO47318	2.62603	0	0	5.49441	7.20787	4.09056	0.802516	low
DO47378	3.58767	0	0	6.52235	6.06619	4.63819	0.767724	low
DO47732	4.95205	0	0	5.34471	6.79441	4.23519	0.763393	low
DO47669	5.76575	0	1.20134	6.85052	6.83801	4.58589	0.761955	low
DO46949	5.82329	0	0.0146886	5.56246	8.70447	5.20859	0.757454	low
DO47717	8.00822	0	1.05644	5.43267	6.05293	3.3955	0.755693	low
DO47414	4.24521	0	1.23681	5.72179	7.48233	4.09925	0.748145	low
DO47867	3.76849	0	0.864903	6.96777	6.37106	4.51939	0.747843	low
DO47894	12.1822	0	0.17814	4.92129	10.5772	5.50364	0.740853	low
DO47507	4.02877	0	1.74497	6.61743	6.71863	3.87152	0.722296	low
DO47189	3.91096	0	1.24748	7.70027	5.8955	4.35868	0.718478	low
DO47993	0.919178	0	0.0337652	7.6511	5.70444	5.37402	0.716471	low
DO46828	4.16301	0	1.01289	5.10465	8.54869	4.01701	0.705898	low
DO47816	10.6808	0	2.05483	7.15256	7.6126	4.31261	0.704006	low
DO47981	0.984932	0	3.78283	6.46583	8.24447	3.81878	0.671964	low
DO48128	0.184932	0	1.34635	4.97821	6.74457	4.45112	0.647951	low
DO47576	2.39863	0	4.76367	7.22205	9.0784	3.53923	0.584169	low
DO47675	3.00411	0	0.369276	4.75417	8.28011	3.73702	0.580432	low
DO47471	2.77123	0	2.02402	5.99922	8.44477	3.69995	0.574024	low
DO47177	2.21233	0	1.5716	5.86631	7.93192	3.5689	0.571603	low
DO47564	2.42603	0	0	4.26482	7.94786	3.3339	0.569816	low
DO47852	2.78219	0	0.307738	7.16544	8.17452	5.03427	0.568406	low
DO47080	2.86164	0	0.590528	5.84125	5.87169	2.90669	0.559722	low
DO47636	2.59315	0	0.0783602	7.0126	6.63355	4.0106	0.547735	low
DO48080	0.349315	0	0.860376	6.28736	6.55171	5.17013	0.530758	low
DO47504	2.06438	0	0	8.12462	6.66108	4.2969	0.529528	low
DO47222	2.67808	0	1.0032	7.30805	7.32624	3.17409	0.517999	low
DO47012	6.78356	0	0.208714	6.26822	7.35265	4.44242	0.493426	low
DO47237	4.14658	0	0	5.90566	6.62392	3.79166	0.475569	low
DO48083	0.349315	0	0	4.51559	7.47267	4.80576	0.475355	low
DO47729	4.51096	0	0.00519107	6.65761	6.84676	4.33558	0.474482	low
DO47068	4.11096	0	1.39853	5.93875	7.72317	3.58341	0.470356	low
DO46909	3.56849	0	0	7.31557	6.35642	4.45707	0.470195	low
DO47321	3.7411	0	3.65263	6.90297	8.45165	3.39579	0.468168	low
DO47882	5.71096	0	0.831611	6.59255	7.2942	4.02231	0.46794	low
DO47609	5.73288	0	1.88468	7.01031	7.80469	3.52972	0.440331	low
DO47687	4.32466	0	0	8.04394	7.4628	4.88792	0.439655	low
DO47798	4.97123	0	1.92379	6.82419	8.31939	3.57726	0.43784	low
DO47228	4.25068	0	0	6.45066	6.86915	3.41894	0.430941	low
DO47168	3.51644	0	0.27279	7.02398	9.52528	4.50432	0.420908	low
DO48059	0.461644	0	4.62919	5.74813	7.30937	3.08521	0.410289	low
DO47594	3.83425	0	0	6.81264	7.29526	2.64624	0.408433	low
DO48014	0.730137	0	0.0181803	5.93076	7.16742	4.21761	0.390843	low
DO48023	0.680822	0	1.25134	7.81542	7.14975	4.49957	0.368119	low
DO48095	0.269863	0	0.0326382	5.94417	6.64144	4.94365	0.361592	low
DO48047	0.587671	0	0.192066	7.0819	5.0852	4.8163	0.355003	low
DO48086	0.349315	0	0	6.50611	5.52903	4.72021	0.343194	low
DO48089	0.294521	0	2.03052	6.05865	7.4544	4.35792	0.341606	low
DO48062	0.458904	0	1.4173	8.23795	5.63894	5.06711	0.323748	low
DO48074	0.390411	0	2.10296	6.09993	8.0893	4.51407	0.310206	low
DO48056	0.467123	0	0.0706023	5.80019	7.1756	4.8281	0.297629	low
DO48053	0.478082	0	0.0858669	8.17825	6.15759	5.50906	0.244557	low
DO48110	0.220548	0	1.90702	7.11879	7.7092	3.97839	-0.0349364	low
DO48068	0.412329	0	0.966321	6.36433	6.90878	3.12602	-0.061307	low
DO48107	0.234247	0	0.0865293	4.74994	8.90067	3.02689	-0.0766008	low
