# Supplementary material for: Development and validation of a set of novel and robust 4-lncRNA-based nomogram predicting prostate cancer survival by bioinformatics analysis
Source: PLoS One. 2021 May 4;16(5):e0249951. doi: 10.1371/journal.pone.0249951 (PMC8096091; doi:10.1371/journal.pone.0249951)
Supplement: S5 Table — (XLSX) [file pone.0249951.s009.xlsx]

## Sheet: S5 Table
ID	Description	GeneRatio	BgRatio	Pvalue	P.adjust	qvalue	gene symbol	Count
GO:0003779	actin binding	130/3597	431/17696	6.26e-07	0.000572772	0.000531129	MACO1/MARCKSL1/ACTR3B/RUSC1/SPTBN2/PPP1R9A/MYO19/DSTN/EEF2/HOMER2/INPPL1/MYRIP/CORO2A/DIAPH3/CDK5R1/HNRNPU/HOOK1/WASF3/TMSB15A/PDLIM5/CAPZA1/CORO1B/ITGB1/PXK/CAMSAP3/SSH1/MAEA/CTNNAL1/LSP1/AIF1/CCR5/HPCA/CAP2/DIXDC1/WAS/PHACTR1/EPS8L3/RCSD1/MYOZ3/CXCR4/PSTPIP1/PICK1/MYO1F/EPB41L1/PSTPIP2/FHL3/CORO1A/SLC6A2/SYNE3/KLHL5/TLN1/HCLS1/FERMT1/PIP/S100A4/CFL2/WDR1/KLHL4/DMD/MAP1B/CEACAM1/PARVA/MYO15A/SYN…	130
GO:0022803	passive transmembrane transporter activity	140/3597	475/17696	1e-06	0.000572772	0.000531129	HPN/STEAP1/PKD2/TRPM8/VDAC1/LRRC8D/TRPM4/GPR89A/ATP5F1B/TMC5/CHRNA2/FXYD1/GABRR2/ATP5MC2/TPCN1/CLIC2/LRRC8C/BSND/KCNK3/TMC8/CACNA1F/KCNJ13/SLC24A4/KCNJ3/KCNAB3/KCNN3/SCN9A/SCN7A/KCNJ16/TRPM3/KCNC1/KCNE4/AQP10/GPR89B/CACNA1A/BEST1/GRIK2/KCNS1/KCNF1/CATSPER2/TRPM5/KCNIP2/KCNIP1/KCNJ5/CACNA1H/ANO8/KCNB1/AQP1/CHRFAM7A/BEST4/RASA3/KCNT1/ANO1/P2RX6/ANO4/P2RX7/TRPV2/AQP2/GRID1/P2RX2/GJC1/TTYH2/HTR3C/KCN…	140
GO:0015267	channel activity	139/3597	474/17696	1.48e-06	0.000572772	0.000531129	HPN/STEAP1/PKD2/TRPM8/VDAC1/LRRC8D/TRPM4/GPR89A/ATP5F1B/TMC5/CHRNA2/FXYD1/GABRR2/ATP5MC2/TPCN1/CLIC2/LRRC8C/BSND/KCNK3/TMC8/CACNA1F/KCNJ13/SLC24A4/KCNJ3/KCNAB3/KCNN3/SCN9A/SCN7A/KCNJ16/TRPM3/KCNC1/KCNE4/AQP10/GPR89B/CACNA1A/BEST1/GRIK2/KCNS1/KCNF1/CATSPER2/TRPM5/KCNIP2/KCNIP1/KCNJ5/CACNA1H/ANO8/KCNB1/AQP1/CHRFAM7A/BEST4/RASA3/KCNT1/ANO1/P2RX6/ANO4/P2RX7/TRPV2/AQP2/GRID1/P2RX2/GJC1/TTYH2/HTR3C/KCN…	139
GO:0005216	ion channel activity	128/3597	435/17696	3.15e-06	0.000912913	0.000846541	HPN/PKD2/TRPM8/VDAC1/LRRC8D/TRPM4/GPR89A/ATP5F1B/TMC5/CHRNA2/FXYD1/GABRR2/ATP5MC2/TPCN1/CLIC2/LRRC8C/BSND/KCNK3/TMC8/CACNA1F/KCNJ13/SLC24A4/KCNJ3/KCNAB3/KCNN3/SCN9A/SCN7A/KCNJ16/TRPM3/KCNC1/KCNE4/GPR89B/CACNA1A/BEST1/GRIK2/KCNS1/KCNF1/CATSPER2/TRPM5/KCNIP2/KCNIP1/KCNJ5/CACNA1H/ANO8/KCNB1/AQP1/CHRFAM7A/BEST4/RASA3/KCNT1/ANO1/P2RX6/ANO4/P2RX7/TRPV2/GRID1/P2RX2/GJC1/TTYH2/HTR3C/KCND1/KCNMB3/KCNAB1/K…	128
GO:0005178	integrin binding	49/3597	132/17696	5.86e-06	0.00120594	0.00111827	CALR/CD81/ADAM17/ITGB1/SFRP2/ILK/S1PR2/ICAM3/FBLN5/S1PR3/SYK/LAMB2/TGFBI/CD177/PRKCA/IL1B/CDH17/ITGB7/TLN1/ADAM23/ICAM2/ADAM22/CIB2/ITGB3/JAM3/TSPAN4/ITGA2/MFGE8/LTBP4/ADAMTS5/ITGB1BP2/ACTN1/JAML/COL16A1/PTPRZ1/ITGA5/TIMP2/FGF2/ADAMTS8/EMILIN1/FGF1/ITGB8/DST/ITGA3/ITGB6/MMP14/NRG1/CX3CL1/ITGB4	49
GO:0005539	glycosaminoglycan binding	75/3597	229/17696	6.24e-06	0.00120594	0.00111827	ZNF146/FGFRL1/HMMR/PDCD5/TMEM184A/PODXL2/C1QBP/ADAMTSL5/ABI3BP/HBEGF/CLEC3B/RPL29/STAB1/NDNF/LPL/NELL1/CCDC80/ADAMTS15/HAPLN3/LYVE1/APOB/CCL23/BMP7/VIT/BMP4/SELP/ELANE/LXN/RSPO1/FGF7/LTBP4/SERPINA5/ADGRE2/ADAMTS5/FGFR1/SFRP1/NLRP3/NRP2/TGFBR2/LTBP2/PGF/MPO/EGFLAM/RSPO3/SPOCK3/PF4V1/COL13A1/NOD2/AOC1/LTF/PRELP/SEMA5A/CRISPLD2/SULF2/FGF2/PRNP/DPYSL3/ADAMTS8/FGF10/HAPLN2/ADA2/LGR6/LPA/TGFBR3/FGF1/TL…	75
GO:0022836	gated channel activity	103/3597	343/17696	1.09e-05	0.00180946	0.00167791	HPN/PKD2/VDAC1/TRPM4/GPR89A/TMC5/CHRNA2/GABRR2/TPCN1/CLIC2/KCNK3/TMC8/CACNA1F/KCNJ13/KCNJ3/KCNAB3/KCNN3/SCN9A/SCN7A/KCNJ16/TRPM3/KCNC1/KCNE4/GPR89B/CACNA1A/GRIK2/KCNS1/KCNF1/CATSPER2/TRPM5/KCNIP2/KCNIP1/KCNJ5/CACNA1H/ANO8/KCNB1/AQP1/CHRFAM7A/RASA3/KCNT1/ANO1/P2RX6/ANO4/P2RX7/GRID1/P2RX2/TTYH2/HTR3C/KCND1/KCNMB3/KCNAB1/KCNQ4/ANO6/SCNN1G/GABRQ/KCNH4/KCNE5/TRPV1/TMEM37/PIEZO2/GABRA3/CACNA1C/KCNH3/CH…	103
GO:0019955	cytokine binding	46/3597	128/17696	2.91e-05	0.00401036	0.00371879	COPS5/ITGB1/ACKR1/LTBP1/CCR2/CCR5/EBI3/CSF3R/IL20RB/IL12RB1/CXCR4/IL12A/IL18R1/CNTFR/CCR7/IL1RN/LTBP3/ELANE/ITGB3/ACKR4/CSF2RA/TNFRSF1B/LTBP4/IL22RA1/IL2RB/GDF5/TGFB3/CD74/NRP2/TGFBR2/ACVRL1/LEPR/NOG/CXCR6/KIT/CSF1R/SPINT3/WFIKKN2/GBP1/IL1R2/TGFBR3/SOSTDC1/IL27RA/CXCR2/PLP2/PDPN	46
GO:0098631	cell adhesion mediator activity	26/3597	59/17696	3.11e-05	0.00401036	0.00371879	EPCAM/DSC2/PDLIM5/PKP3/EMB/ITGB1/CNTN2/ITGA10/KRT18/IZUMO1/BAIAP2/DSCAML1/NFASC/ITGA1/ITGA2/ROBO3/NEXN/ANXA1/GLDN/CD200/PALLD/EMILIN1/SIRPA/ANXA2/PDLIM1/TRIM29	26
GO:0046873	metal ion transmembrane transporter activity	122/3597	439/17696	9.18e-05	0.0106349	0.00986174	HPN/LETM1/SLC12A8/PKD2/TRPM8/SLC9A7/TRPM4/SLC39A9/MRS2/SLC9A4/SLC6A6/TPCN1/KCNK3/SLC9A5/SLC31A2/CACNA1F/KCNJ13/SLC24A4/SLC34A3/KCNJ3/KCNAB3/KCNN3/SCN9A/SCN7A/KCNJ16/SLC18A2/TRPM3/ATP2A3/KCNC1/FXYD2/KCNE4/SLC34A2/CACNA1A/SLC13A4/SLC6A2/GRIK2/KCNS1/KCNF1/SLC13A2/SLC5A7/CATSPER2/TRPM5/KCNIP2/KCNIP1/KCNJ5/SLC28A3/ATP1A4/CACNA1H/KCNB1/AQP1/RASA3/KCNT1/SLC20A2/TRPV2/MFSD2A/SLC8A2/KCND1/KCNMB3/SLC1A6/KC…	122
GO:0050840	extracellular matrix binding	24/3597	57/17696	0.000149119	0.0157117	0.0145694	ITGB1/TGFBI/CTSS/ADAMTS15/NID1/ITGB3/SSC5D/ITGA2/ADAMTS5/LYPD5/LGALS1/SPOCK3/SPARCL1/ITGA9/ADGRG6/LGALS3/SMOC1/TINAGL1/CD248/ANXA2/NTN4/OLFML2A/ITGA3/PLEKHA2	24
GO:0005201	extracellular matrix structural constituent	53/3597	163/17696	0.000165271	0.0159624	0.0148019	LTBP1/AEBP1/ABI3BP/FBLN5/LAMB2/ZP3/IMPG1/IGFBP7/COL6A3/TGFBI/COL4A2/COL18A1/NID1/COL4A4/COL11A2/COL22A1/FBN3/MFGE8/MFAP2/COL6A2/LTBP4/PODN/DPT/LTBP2/LAMA4/COL6A1/FGL2/COL7A1/COL9A1/COL16A1/FBLN1/TNC/COL13A1/THSD4/OGN/PRELP/COL8A2/SRPX/MXRA5/MATN2/EMILIN3/EMILIN1/SPON1/COL21A1/TINAGL1/COL27A1/MUC4/COL23A1/EFEMP1/COL4A6/COL17A1/EFEMP2/LAMB3	53
GO:0005261	cation channel activity	96/3597	337/17696	0.000190757	0.0170067	0.0157702	HPN/PKD2/TRPM8/TRPM4/ATP5F1B/CHRNA2/ATP5MC2/TPCN1/KCNK3/CACNA1F/KCNJ13/SLC24A4/KCNJ3/KCNAB3/KCNN3/SCN9A/SCN7A/KCNJ16/TRPM3/KCNC1/KCNE4/CACNA1A/GRIK2/KCNS1/KCNF1/CATSPER2/TRPM5/KCNIP2/KCNIP1/KCNJ5/CACNA1H/KCNB1/AQP1/RASA3/KCNT1/ANO1/P2RX6/P2RX7/TRPV2/P2RX2/HTR3C/KCND1/KCNMB3/KCNAB1/KCNQ4/GPM6A/TRPM6/ANO6/SCNN1G/KCNH4/KCNE5/TRPV1/TMEM37/ABCC9/PIEZO2/TRPV3/CACNA1C/KCNH3/CHRNA7/SCNN1B/CNR1/PDE2A/KCNA…	96
GO:0019199	transmembrane receptor protein kinase activity	30/3597	79/17696	0.000224398	0.018577	0.0172264	EPHA10/FGFRL1/LTBP1/EPHA3/NTRK1/FLT3/PDGFRA/EPHB6/LTBP4/FGFR1/NRP2/TGFBR2/ACVRL1/KIT/CSF1R/EPHB1/DDR2/NTRK2/EFNB3/MST1R/INSRR/TGFBR3/SOSTDC1/NTRK3/EFEMP1/FGFR2/MET/EPHA2/AXL/ROR2	30
GO:0005244	voltage-gated ion channel activity	61/3597	197/17696	0.000257157	0.0186278	0.0172735	PKD2/VDAC1/GPR89A/TPCN1/CLIC2/KCNK3/CACNA1F/KCNJ13/KCNJ3/KCNAB3/SCN9A/SCN7A/KCNJ16/KCNC1/KCNE4/GPR89B/CACNA1A/KCNS1/KCNF1/CATSPER2/TRPM5/KCNIP2/KCNIP1/KCNJ5/CACNA1H/KCNB1/KCNT1/ANO1/KCND1/KCNAB1/KCNQ4/ANO6/KCNH4/KCNE5/TMEM37/CACNA1C/KCNH3/CNR1/KCNA2/CACNA2D4/KCNMA1/KCNH2/KCNS2/NCS1/SCN4B/CLCNKB/SCN5A/CACNA2D3/KCNQ5/SNAP25/CLIC3/GAS6/GRIN2A/ANXA2/KCNJ8/SCN2B/KCNIP3/HVCN1/CACHD1/KCNJ15/CLIC6	61
GO:0022832	voltage-gated channel activity	61/3597	197/17696	0.000257157	0.0186278	0.0172735	PKD2/VDAC1/GPR89A/TPCN1/CLIC2/KCNK3/CACNA1F/KCNJ13/KCNJ3/KCNAB3/SCN9A/SCN7A/KCNJ16/KCNC1/KCNE4/GPR89B/CACNA1A/KCNS1/KCNF1/CATSPER2/TRPM5/KCNIP2/KCNIP1/KCNJ5/CACNA1H/KCNB1/KCNT1/ANO1/KCND1/KCNAB1/KCNQ4/ANO6/KCNH4/KCNE5/TMEM37/CACNA1C/KCNH3/CNR1/KCNA2/CACNA2D4/KCNMA1/KCNH2/KCNS2/NCS1/SCN4B/CLCNKB/SCN5A/CACNA2D3/KCNQ5/SNAP25/CLIC3/GAS6/GRIN2A/ANXA2/KCNJ8/SCN2B/KCNIP3/HVCN1/CACHD1/KCNJ15/CLIC6	61
GO:1901681	sulfur compound binding	74/3597	250/17696	0.00028867	0.0196805	0.0182497	RCC1/ZNF146/METTL3/FGFRL1/ECI2/HLCS/PDCD5/TMEM184A/DHTKD1/ADAMTSL5/ABI3BP/HBEGF/CLEC3B/RPL29/NDNF/CD34/LPL/NELL1/CCDC80/ADAMTS15/APOB/CCL23/HS3ST5/BMP7/BMP4/SELP/ELANE/LXN/RSPO1/FGF7/ITGA2/GSTM3/SERPINA5/ADGRE2/GAL3ST3/ADAMTS5/FGFR1/SFRP1/NRP2/GAL3ST4/LTBP2/PGF/FST/MPO/RSPO3/PF4V1/COL13A1/AOC1/LTF/PRELP/SEMA5A/CRISPLD2/FGF2/DPYSL3/ADAMTS8/FGF10/ADA2/LGR6/LPA/TGFBR3/FGF1/CXCL6/GSTM4/CFH/FGFBP1/CHS…	74
GO:0015079	potassium ion transmembrane transporter activity	51/3597	159/17696	0.000314349	0.0202406	0.018769	HPN/SLC12A8/PKD2/SLC9A7/SLC9A4/KCNK3/SLC9A5/KCNJ13/SLC24A4/KCNJ3/KCNAB3/KCNN3/KCNJ16/KCNC1/FXYD2/KCNE4/GRIK2/KCNS1/KCNF1/TRPM5/KCNIP2/KCNIP1/KCNJ5/ATP1A4/KCNB1/AQP1/KCNT1/KCND1/KCNMB3/KCNAB1/KCNQ4/KCNH4/KCNE5/ABCC9/KCNH3/ATP1B1/KCNA2/ATP1B2/KCNMA1/KCNH2/KCNS2/ATP1A2/KCNQ5/SNAP25/KCNMB1/KCNJ8/SLC24A3/GRIK5/KCNIP3/KCNJ15/SLC12A4	51
GO:0098632	cell-cell adhesion mediator activity	21/3597	50/17696	0.000395946	0.0241527	0.0223967	EPCAM/DSC2/PDLIM5/PKP3/EMB/CNTN2/KRT18/IZUMO1/BAIAP2/DSCAML1/NFASC/ROBO3/NEXN/ANXA1/GLDN/CD200/PALLD/SIRPA/ANXA2/PDLIM1/TRIM29	21
GO:0050839	cell adhesion molecule binding	132/3597	499/17696	0.000489216	0.0283501	0.0262889	PAICS/RUVBL1/EPCAM/CCT8/HNRNPK/OLA1/RAN/SND1/HSP90AB1/PDXDC1/SPTBN2/EIF2A/GOLGA2/NOP56/EIF2S3/EEF2/LARP1/UBFD1/FASN/CCNB2/CALR/DIAPH3/CDK5R1/ARVCF/YWHAE/SERBP1/LRRC59/PDLIM5/IQGAP1/PKP3/ARFIP2/RPL7A/CD81/CAPZA1/AHSA1/FNBP1L/ADAM17/CORO1B/MARK2/CTNND2/ITGB1/SCRIB/CTNNAL1/SFRP2/RPL14/RPL23A/ILK/S1PR2/ICAM3/TENM4/TENM2/KRT18/FBLN5/S1PR3/ITGAL/SYK/RPL29/LAMB2/CDH18/TGFBI/NECTIN1/CD177/PRKCA/BAIAP2/IL…	132
GO:0004714	transmembrane receptor protein tyrosine kinase activity	24/3597	62/17696	0.000666925	0.0354379	0.0328614	EPHA10/FGFRL1/EPHA3/NTRK1/FLT3/PDGFRA/EPHB6/FGFR1/NRP2/KIT/CSF1R/EPHB1/DDR2/NTRK2/EFNB3/MST1R/INSRR/NTRK3/EFEMP1/FGFR2/MET/EPHA2/AXL/ROR2	24
GO:0043236	laminin binding	14/3597	29/17696	0.000691702	0.0354379	0.0328614	ITGB1/CTSS/NID1/SSC5D/ITGA2/LYPD5/LGALS1/ITGA9/ADGRG6/LGALS3/TINAGL1/NTN4/ITGA3/PLEKHA2	14
GO:0004435	phosphatidylinositol phospholipase C activity	13/3597	26/17696	0.000703254	0.0354379	0.0328614	CHRM1/CCR5/PLCD4/PLCE1/PLCL1/PLCD1/CCL5/PLCG2/PLCH2/BDKRB2/PLCD3/PLCL2/EDNRA	13
GO:0008201	heparin binding	52/3597	169/17696	0.000826428	0.0399096	0.037008	ZNF146/FGFRL1/PDCD5/TMEM184A/ADAMTSL5/ABI3BP/HBEGF/CLEC3B/RPL29/NDNF/LPL/NELL1/CCDC80/ADAMTS15/APOB/CCL23/BMP7/BMP4/SELP/ELANE/LXN/RSPO1/FGF7/SERPINA5/ADAMTS5/FGFR1/SFRP1/NRP2/LTBP2/PGF/MPO/RSPO3/PF4V1/COL13A1/AOC1/LTF/PRELP/CRISPLD2/FGF2/ADAMTS8/FGF10/ADA2/LGR6/LPA/TGFBR3/FGF1/CXCL6/CFH/FGFBP1/EVA1C/FGFR2/NAV2	52
GO:0000049	tRNA binding	23/3597	60/17696	0.00100275	0.0459377	0.0425979	XPOT/NSUN2/EARS2/TRMT10A/YRDC/EIF2A/EIF2S3/AIMP1/DTD2/IARS2/XPO5/YARS2/DARS2/FARSA/TERT/DTD1/RPL35A/PUS1/TYW5/METTL1/SLFN11/TRMT9B/SLFN13	23
GO:0022839	ion gated channel activity	18/3597	43/17696	0.00105974	0.0459377	0.0425979	HPN/TRPM4/KCNN3/TRPM3/CATSPER2/TRPM5/ANO8/KCNT1/ANO1/ANO4/TTYH2/KCNMB3/ANO6/KCNMA1/ANO5/CLCA2/KCNMB1/CLCA4	18
GO:0001614	purinergic nucleotide receptor activity	11/3597	21/17696	0.0011098	0.0459377	0.0425979	P2RY14/GPR171/PTAFR/P2RX6/P2RY13/P2RX7/P2RX2/P2RY12/P2RX1/GPR87/P2RY2	11
GO:0016502	nucleotide receptor activity	11/3597	21/17696	0.0011098	0.0459377	0.0425979	P2RY14/GPR171/PTAFR/P2RX6/P2RY13/P2RX7/P2RX2/P2RY12/P2RX1/GPR87/P2RY2	11
