# Supplementary material for: Development and validation of a set of novel and robust 4-lncRNA-based nomogram predicting prostate cancer survival by bioinformatics analysis
Source: PLoS One. 2021 May 4;16(5):e0249951. doi: 10.1371/journal.pone.0249951 (PMC8096091; doi:10.1371/journal.pone.0249951)
Supplement: S6 Table — (XLSX) [file pone.0249951.s010.xlsx]

## Sheet: S6 Table
ID	Description	GeneRatio	BgRatio	Pvalue	P.adjust	qvalue	gene symbol	Count
hsa04390	Hippo signaling pathway	58/1377	155/6082	1.82e-05	0.00340992	0.00316711	YWHAQ/YWHAG/DLG3/BIRC5/PPP1CC/PPP2R2D/WWC1/YWHAE/DVL1/MOB1A/AXIN1/SCRIB/WNT5B/SMAD7/TEAD3/CCND3/CRB1/NKD1/FZD1/WNT16/ACTB/PARD6G/WNT4/ID2/GDF6/TCF7/BMP7/AMOT/AREG/BMP4/SOX2/WWTR1/BMP2/FZD2/GDF5/TGFB3/TGFBR2/PPP2R2B/TGFB1/GLI2/TP73/WNT9B/DLG4/CCND2/FGF1/SMAD3/GDF7/WNT7A/FZD7/WNT6/FZD10/AJUBA/FRMD6/WNT3A/SNAI2/ID1/WNT10A/TCF7L1	58
hsa04514	Cell adhesion molecules (CAMs)	54/1377	147/6082	6.34e-05	0.0059318	0.00550941	ALCAM/ITGB1/CNTN2/ITGAM/ICAM3/ITGAL/HLA-DQA1/NECTIN1/CD274/CD34/LRRC4/SELPLG/NEGR1/SPN/NLGN2/HLA-DRB1/HLA-A/CD2/PDCD1LG2/CLDN5/ITGB7/HLA-DRA/HLA-F/ICAM2/SELP/NFASC/JAM3/SDC1/HLA-DPA1/NRXN1/SDC3/CLDN14/CLDN1/JAM2/CNTNAP1/CNTN1/CLDN2/CD8A/MPZ/CADM3/L1CAM/HLA-DPB1/CLDN16/CDH3/NCAM1/ITGA9/NLGN3/HLA-E/ITGB8/HLA-DOA/VTCN1/CLDN11/VSIR/CD40	54
hsa04510	Focal adhesion	66/1377	199/6082	0.000354854	0.0221192	0.0205442	VAV2/MAP2K1/MAPK9/PPP1CC/RAC3/SOS2/ITGB1/ITGA10/ILK/LAMB2/CCND3/COL6A3/SHC4/PRKCA/COL4A2/RAC2/PDGFRA/ITGB7/ACTB/BIRC3/FYN/TLN1/SHC3/COL4A4/ITGB3/ITGA1/PARVA/MYL5/ITGA2/COL6A2/PGF/LAMA4/VCL/COL6A1/ACTN1/ZYX/COL9A1/TNC/ITGA5/ITGA9/ITGA7/VAV1/PDGFD/CCND2/FLNC/PRKCB/PPP1R12B/BCL2/MYLK/PDGFC/VAV3/ITGB8/MYL9/CAV1/FLNA/PIK3CD/PAK3/ITGA3/ITGB6/COL4A6/MET/CHAD/PAK5/CAV2/LAMB3/ITGB4	66
